# Supplementary material for: Meta-analysis of cyathostomin species-specific prevalence and relative abundance in domestic horses from 1975–2020: emphasis on geographical region and specimen collection method
Source: Parasit Vectors. 2020 Oct 12;13:509. doi: 10.1186/s13071-020-04396-5 (PMC7552500; doi:10.1186/s13071-020-04396-5)
Supplement: Supplementary file 1 — Additional file 1: Table S1. Publication and dataset demographics. [file 13071_2020_4396_MOESM1_ESM.xlsx]

## Sheet: Sheet1
Supplementary Table 1. Publication and dataset demographics.
					Host number1
Publication full reference	Publication ID	Dataset ID	Region	Cyathostomin collection method	Prevalence datasets	Relative abundance datasets
Boxell, A.C., Gibson, K.T., Hobbs, R.P., Thompson, R.C.A., 2004. Occurrence of gastrointestinal parasites in horses in metropolitan Perth, Western Australia. Aust. Vet. J. 82, 91-95.	C	C1	Oceania	Standard necropsy	29	29
Bucknell, D.G., Gasser, R.B., Beveridge, I., 1995. The prevalence and epidemiology of gastrointestinal parasites of horses in Victoria, Australia. Int. J. Parasitol. 25, 711-724.	D	D1	Oceania	Standard necropsy	150	150
Chapman, M.R., French, D.D., Klei, T.R., 2002. Gastrointestinal helminths of ponies in Louisiana: A comparison of species currently prevalent with those present 20 years ago. J. Parasit. 88, 1130-1134.	E	E1	North America	Standard necropsy	117	117
Chapman, M.R., Kearney, M.T., Klei, T.R., 2003. Equine cyathostomin populations: accuracy of species composition estimations. Vet. Parasitol. 116, 15-21.	F	F1	North America	Standard necropsy	10
Collobert-Laugier, C., Hoste, H., Sevin, C., Dorchies, P., 2002. Prevalence, abundance and site distribution of equine small strongyles in Normandy, France. Vet. Par. 110, 77-83.	G	G1	Western Europe	Standard necropsy	42	42
Drudge, J.H., Lyons, E.T., Tolliver, S.C., 1975. Critical tests of suspension, paste, and pellet formulations of cambendazole in the horse. Am. J. Vet. Res. 36, 435-439.	H	H1	North America	Critical test	7
Drudge, J.H., Lyons, E.T., Tolliver, S.C., 1979. Benzimidazole resistance of equine strongyles-Critical tests of six compounds against Population B. Am. J. Vet. Res. 40, 590-594.	I	I1	North America	Critical test	8	8
Drudge, J.H., Lyons, E.T., Swerczek, T.W., Tolliver, S.C., 1983. Cambendazole for strongyle control in a pony band: selection of a drug-resistant population of small strongyle and teratologic implications. Am. J. Vet. Res. 44, 110-114.	J	J1	North America	Critical test	4	4
Eysker, M., Jansen, J., Mirck, M.H., 1986. Control of strongylosis in horses by alternate grazing of horses and sheep and some other aspects of the epidemiology of Strongylidae infections. Vet. Parasitol. 19, 103-115.	K	K1	Western Europe	Standard necropsy	18
	K	K2	Western Europe	Standard necropsy		9
	K	K3	Western Europe	Standard necropsy		9
Gawor, J.J., 1995. The prevalence and abundance of internal parasites in working horses autopsied in Poland. Vet. Par. 58, 99-108.	L	L1	Eastern Europe	Standard necropsy	50	50
Krecek, R.C., Reinecke, R.K., Horak, I.G., 1989. Internal parasites of horses on mixed grassveld and bushveld in Transvaal, Republic of South Africa. Vet. Par. 34, 135-143.	M	M1	Southern Africa	Standard necropsy	17
Kuzmina, T.A., Kornas, S., Basiaga, M., Kharchenko, V.A., Vyniarska, A., 2011. Biodiversity of strongylids (Nematoda: Strongylidae) communities in domestic horses from Poland and Ukraine. Helminthol. 48, 77-84.	N	N1	Eastern Europe	Diagnostic deworming	28	28
	N	N2	Eastern Europe	Diagnostic deworming	23	23
Kuzmina, T.A., 2012. Analysis of regional peculiarities of strongylid (Nematoda, Strongylidae) biodiversity in domestic horses in Ukraine. [in Russian] Vestn. Zool. 46, e7-e15.	O	O1	Eastern Europe	Diagnostic deworming	180	180
Kuzmina, T.A., Dzeverin, I., Kharchenko, V.A., 2016. Strongylids in domestic horses: Influence of horse age, breed and deworming programs on the strongyle parasite community. Vet. Parasitol. 227, 56-63.	P	P1	Eastern Europe	Diagnostic deworming	83	83
	P	P2	Eastern Europe	Diagnostic deworming	21	21
	P	P3	Eastern Europe	Diagnostic deworming	43	43
	P	P4	Eastern Europe	Diagnostic deworming	40	40
	P	P5	Eastern Europe	Diagnostic deworming	10	10
Kuzmina, T.A., Kharchenko, V.A., Starovir, G.M., Dvojnos, G.M., 2005. Analysis of the strongylid nematodes (Nematoda: Strongylidae) community after deworming of brood horses in Ukraine. Vet. Parasitol. 131, 283-290.	Q	Q1	Eastern Europe	Diagnostic deworming	44	44
Kuzmina, T.A., Kharchenko, V.A., Zvegintsova, N.S., 2007. Comparative study of the intestinal strongylid communities of Equidae in the Askania-Nova biosphere reserve, Ukraine. Helminthol. 44, 62-69.	R	R1	Eastern Europe	Diagnostic deworming	14	14
Kuzmina, T.A., Kharchenko, V.O., 2008. Anthelmintic resistance in cyathostomins of brood horses in Ukraine and influence of anthelmintic treatments on strongylid community structure. Vet. Par. 154, 277-288.	S	S1	Eastern Europe	Diagnostic deworming	17
	S	S2	Eastern Europe	Diagnostic deworming	12
	S	S3	Eastern Europe	Diagnostic deworming	8
	S	S4	Eastern Europe	Diagnostic deworming	10
	S	S5	Eastern Europe	Diagnostic deworming	12
	S	S6	Eastern Europe	Diagnostic deworming	12
	S	S7	Eastern Europe	Diagnostic deworming	45	45
Love, S., Duncan, J.L., 1992. The development of naturally acquired cyathostome infection in ponies. Vet. Par. 44, 127-142.	T	T1	Western Europe	Standard necropsy	12
	T	T2	Western Europe	Standard necropsy	9
Lyons, E.T., 2003. Population-S benzimidazole- and tetrahydropyrimidine-resistant small strongyles in a pony herd in Kentucky (1977-1999): effects of anthelmintic treatment on the parasites as determined in critical tests. Parasitol. Res. 91, 407-411.	U	U1	North America	Critical test	112
Lyons, E.T., Tolliver, S.C., Drudge, J.H., 1983. Critical tests in equids with fenbendazole alone or combined with piperazine: particular reference to activity on benzimidazole-resistant small strongyles. Vet. Par. 12, 91-98.	V	V1	North America	Critical test	5	5
Lyons, E.T., Tolliver, S.C., Drudge, J.H., 1983. Critical tests in equids with fenbendazole alone or combined with piperazine: particular reference to activity on benzimidazole-resistant small strongyles. Vet. Par. 12, 91-98. & Drudge, J.H., Tolliver, S.C., Lyons, E.T., 1984. Benzimidazole resistance of equine strongyles: critical tests of several classes of compounds against population B strongy…	W	W1	North America	Critical test	12	12
Lyons, E.T., Tolliver, S.C., Drudge, J.H., Granstrom, D.E., Stamper, S., Collins, S.S., 1991. Transmission of some internal parasites in horses born in 1989 on a farm in Central Kentucky. J. Helminthol. Soc. W. 58, 213-219.	X	X1	North America	Standard necropsy	5	5
Lyons, E.T., Drudge, J.H., Tolliver, S.C., Granstrom, D.E., Stamper, S., 1992. Evaluation of exclusive use of ivermectin vs alteration of antiparasitic compounds for control of internal parasites of horses. Am. J. Vet. Res. 53, 97-104.	Y	Y1	North America	Standard necropsy	7	7
Lyons, E.T., Tolliver, S.C., Collins, S.S., Drudge, J.H., Granstrom, D.E., 1997. Transmission of some species of internal parasites in horses born in 1993, 1994, and 1995 on the same pasture on a farm in Central Kentucky. Vet. Par. 70, 225-240.	Z	Z1	North America	Standard necropsy	16	16
Lyons, E.T., Tolliver, S.C., Collins, S.S., Drudge, J.H., 2001a. Transmission of endoparasites in horse foals born on the same pasture on a farm in Central Kentucky (1996-1999). Vet. Par. 97, 113-121.	AA	AA1	North America	Standard necropsy	16	16
Lyons, E.T., Tolliver, S.S., Collins, S.S., 2007. Study (1991-2001) of drug-resistant Population B small strongyles in critical tests in horses in Kentucky at the termination of a 40-year investigation. Parasitol. Res. 101, 689-701.	BB	BB1	North America	Critical test	27	27
Lyons, E.T., Kuzmina, T.A., Tolliver, S.C., Collins, S.S., 2011. Observations on the development of natural infection and species composition of small strongyles in young equids in Kentucky. Parasitol. Res. 109, 1529-1535.	CC	CC1	North America	Standard necropsy	8	8
Morariu, S., Mederle, N., Badea, C., Darabus, G., Ferrari, N., Ganchi, C., 2016. The prevalence, abundance and distribution of cyathostomins (small strongyles) in horses from Western Romania. Vet. Par. 223, 205-209.	DD	DD1	Eastern Europe	Standard necropsy	47	47
Ogbourne, O.P., 1976. The prevalence, relative abundance and site distribution of nematodes of the subfamily Cyathostominae in horses killed in Britain. J. Helminthol. 50, 203-214.	EE	EE1	Western Europe	Standard necropsy	55
Osterman Lind, E., et al., 2003. Expulsion of small strongyle nematodes (cyathostomin spp) following deworming of horses on a stud farm in Sweden. Vet. Par. 115, 289-299.	FF	FF1	Northern Europe	Diagnostic deworming	27
Pereira, J.R., da Silva Vianna, S.S., 2008. Ecological aspects of small strongylids in the Paraiba Valley Region, State of Sao Paulo, Brazil. Cienc. Rural., 38, 2264-2270.	GG	GG1	South America	Standard necropsy	20	20
Reinemeyer, C.R., Smith, S.A., Herd, R.P., 1984. The prevalence and intensity of internal parasites of horses in the U.S.A. Vet. Par. 15, 75-83.	HH	HH1	North America	Standard necropsy	55
Salle, G., Kornas, S., Basiaga, M., 2018, Equine strongyle communities are constrained by sex and species dispersal-fecundity trade-off. Parasites and Vectors. 11: 279.	II	II1	Eastern Europe	Diagnostic deworming	48	48
Schankova, S., Marsalek, M., Wagnerova, P., Langrova, I., Starostova, L., Stupka, R., Navratil, J., Brozova, A., Kedrnacova, M., Jankovska, I., Vadlejch, J., Cadkova, Z., 2015. Cyathostominae distribution in experimentally infected ponies. Helminthol. 52, 134-138.	JJ	JJ1	Eastern Europe	Standard necropsy	9	9
Slivinska, K., Dvojnos, G., Kopij, G., 2006. Helminth fauna of sympatric Przewalski’s Equus przewalskii Poljakov, 1881 and domestic horses E. caballus L. in the Chernobyl exclusion zone, Ukraine. Helminthol. 43, 27-32.	KK	KK1	Eastern Europe	Diagnostic deworming	6	6
Tolliver, S.C., Lyons, E.T., Nielsen, M.K., Bellaw, J.L., 2015. Transmission of some species of internal parasites in horse foals born in 2013 in the same pasture on a farm in Central Kentucky. Helminthol. 52, 211-218.	LL	LL1	North America	Standard necropsy	5	5
Torbert, B.J., Klei, T.R., Lichtenfels, J.R., Chapman, M.R., 1986. A survey in Louisiana of intestinal helminths of ponies with little exposure to anthelmintics. J. Parasit. 72, 926-930.	MM	MM1	North America	Standard necropsy	37	37
1Host number per dataset only includes those hosts for which data were analyzed here. The following hosts within original publications were excluded: Non-domestic horses/ponies (e.g. Przewalksi's horses, donkeys, zebras), duplicate hosts analyzed within a separate publication dataset here (e.g. data for 3 horses in Drudge et al., 1983 were also published in Drudge et al., 1984 and were analyzed t…
