# Supplementary material for: Meta-analysis of cyathostomin species-specific prevalence and relative abundance in domestic horses from 1975–2020: emphasis on geographical region and specimen collection method
Source: Parasit Vectors. 2020 Oct 12;13:509. doi: 10.1186/s13071-020-04396-5 (PMC7552500; doi:10.1186/s13071-020-04396-5)
Supplement: Supplementary file 2 — Additional file 2: Table S2. Pairwise comparisons of species prevalence (%) by region for 35 cyathostomin species within seven regions across 38 publications, 49 datasets, and 1592 hosts. [file 13071_2020_4396_MOESM2_ESM.xlsx]

## Sheet: Sheet1
Supplementary Table 2. Pairwise comparisons of species prevalence (%) by region for 35 cyathostomin species within seven regions across 38 publications, 49 datasets, and 1592 hosts. Data are presented as Tukey-Kramer adjusted least squares means estimates (LSM), confidence interval limits (Lower and Upper), and within species by region conservative T-statistic groupings (Group) based on Tukey-Kra…
	1st region					2nd region					3rd region					4th region					5th region					6th region					7th region
	Region	LSM	Lower	Upper	Group	Region	LSM	Lower	Upper	Group	Region	LSM	Lower	Upper	Group	Region	LSM	Lower	Upper	Group	Region	LSM	Lower	Upper	Group	Region	LSM	Lower	Upper	Group	Region	LSM	Lower	Upper	Group
Coronocyclus coronatus*	SAm	97.465	86.2348	108.7	A	SAfr	89.865	78.6348	101.1	A	WEur	85.4105	71.0777	99.7432	A	NAm	84.6392	72.3896	96.8889	A	EEur	78.2187	56.8081	99.6294	A,B	NEur	51.9107	30.243	73.5783	A,B	Ocea	49.0879	37.4103	60.7654	B
Coronocyclus labiatus	SAm	53.3456	46.5587	60.1326	A	NAm	44.4065	33.4333	55.3797	A,B	NEur	41.9054	32.5	51.3108	A,B	WEur	25.438	15.0785	35.7975	B,C	EEur	17.4221	9.0168	25.8273	C	Ocea	15.3574	8.1921	22.5226	C	SAfr	3.3456	-3.4413	10.1326	D
Coronocyclus labratus*	SAfr	55.1299	46.3575	63.9022	A	NEur	40.1267	29.7079	50.5455	A,B	NAm	38.8429	23.4011	54.2847	A,B,C	EEur	27.41	17.9875	36.8326	B,C	SAm	26.3299	17.5575	35.1022	B,C	WEur	21.6715	3.7845	39.5584	B,C	Ocea	7.7746	-1.7138	17.2629	C
Cyathostomum alveatum	EEur	5.6604	-6.7862	18.107	A	NEur	5.6604	-6.7862	18.107	A	NAm	-2.8302	-9.0535	3.3931	A	Ocea	-2.8302	-9.0535	3.3931	A	SAfr	-2.8302	-9.0535	3.3931	A	SAm	-2.8302	-9.0535	3.3931	A	WEur	-2.8302	-9.0535	3.3931	A
Cyathostomum catinatum*	NEur	96.7914	88.0435	105.54	A	NAm	96.5203	91.3443	101.7	A	EEur	95.432	86.6951	104.17	A	SAm	94.866	90.2612	99.4707	A	SAfr	93.066	88.4612	97.6707	A	WEur	83.5578	60.5897	106.53	A,B	Ocea	74.1458	68.6634	79.6283	B
Cyathostomum pateratum*	SAm	82.2064	76.1943	88.2185	A	NAm	34.8814	26.4622	43.3007	B	EEur	31.4413	23.4209	39.4617	B,C	WEur	23.898	2.6304	45.1657	B,C,D	NEur	20.2436	10.5683	29.9189	B,C,D	Ocea	15.6142	7.1019	24.1266	C,D	SAfr	2.2064	-3.8057	8.2185	D
Cyathostomum tetracanthum	EEur	13.1836	-5.8123	32.1796	A	NEur	13.1836	-5.8123	32.1796	A	WEur	-0.7242	-14.1072	12.6588	A	NAm	-6.5918	-16.0898	2.9062	A	Ocea	-6.5918	-16.0898	2.9062	A	SAfr	-6.5918	-16.0898	2.9062	A	SAm	-6.5918	-16.0898	2.9062	A
Cylicocyclus ashworthi	SAm	88.0935	77.0231	99.1639	A	NAm	45.7997	27.7909	63.8084	B	EEur	24.1312	7.342	40.9204	B,C	Ocea	8.0935	-2.9769	19.1639	C,D	SAfr	8.0935	-2.9769	19.1639	C,D	WEur	8.0935	-2.9769	19.1639	C,D	NEur	-16.8932	-33.877	0.09066	D
Cylicocyclus auriculatus	Ocea	0.5866	0.3229	0.8502	A	EEur	0	0	0	B	NAm	0	0	0	B	NEur	0	0	0	B	SAfr	0	0	0	B	SAm	0	0	0	B	WEur	0	0	0	B
Cylicocyclus brevicapsulatus*	SAm	37.02	29.9457	44.0943	A	Ocea	18.8077	6.7272	30.8882	A,B	EEur	11.1644	-2.565	24.8937	A,B,C	NEur	8.0997	-5.7074	21.9068	A,B,C	WEur	8.068	-5.2939	21.4299	B,C	NAm	-2.2626	-9.3764	4.8512	C	SAfr	-2.98	-10.0543	4.0943	C
Cylicocyclus elongatus*	NAm	17.4358	9.2187	25.6529	A	SAm	9.3152	4.0057	14.6246	A	EEur	8.7321	3.3044	14.1599	A	WEur	6.8447	-3.8505	17.5399	A	SAfr	5.2152	-0.0943	10.5246	A	Ocea	2.6671	-2.8519	8.1862	A	NEur	-6.231	-12.0022	-0.4597	B
Cylicocyclus insigne*	EEur	54.3281	24.7777	83.8784	A	NAm	44.7195	26.5572	62.8819	A	NEur	46.7808	16.5982	76.9634	A	WEur	36.4594	12.1248	60.794	A	SAm	34.2054	18.2894	50.1214	A	SAfr	30.4054	14.4894	46.3214	A	Ocea	5.1199	-10.9948	21.2347	A
Cylicocyclus leptostomum*	NAm	81.9419	70.128	93.7559	A	SAm	78.7543	70.3956	87.1129	A	NEur	64.3439	50.5181	78.1697	A	SAfr	59.9543	51.5956	68.3129	A,B	Ocea	53.1118	35.5526	70.671	A,B	WEur	52.232	23.3262	81.1379	A,B	EEur	47.9203	35.3726	60.468	B
Cylicocyclus nassatus*	SAm	108.61	101.97	115.24	A	SAfr	102.71	96.0746	109.34	A	NEur	98.4417	85.9864	110.9	A,B	EEur	95.4009	83.0696	107.73	A,B	WEur	91.6637	77.3216	106.01	A,B	NAm	91.2367	83.3635	99.1099	B	Ocea	65.5894	55.996	75.1829	C
Cylicocyclus radiatus*	SAm	15.6566	8.9185	22.3948	A	NAm	13.4161	4.5648	22.2673	A,B	EEur	11.7302	0.3194	23.1411	A,B,C	NEur	4.3039	-7.3116	15.9193	A,B,C	Ocea	-0.4406	-7.1825	6.3014	B,C	WEur	-2.8725	-10.2658	4.5209	C	SAfr	-4.3434	-11.0815	2.3948	C
Cylicocyclus ultrajectinus*	SAm	20.455	16.2253	24.6846	A	WEur	11.275	-0.6454	23.1953	A,B	EEur	3.9238	-4.2935	12.1411	A,B	NEur	3.3147	-4.9071	11.5365	A,B	NAm	1.2303	-3.4442	5.9049	B	Ocea	-3.4076	-7.7578	0.9426	B	SAfr	-4.545	-8.7747	-0.3154	B
Cylicodontophorus bicoronatus*	SAm	63.286	58.8947	67.6773	A	EEur	16.2011	10.9834	21.4188	B	NAm	15.3092	8.732	21.8864	B	NEur	10.89	5.4617	16.3183	B	WEur	9.1503	2.4143	15.8862	B	Ocea	0.8	-3.7344	5.3343	B	SAfr	-1.714	-6.1053	2.6773	C
Cylicostephanus asymetricus	NAm	22.6115	13.2971	31.9259	A	WEur	14.9632	1.2509	28.6755	A	EEur	12.7319	4.9224	20.5415	A	NEur	12.1213	4.3033	19.9392	A	Ocea	6.147	-0.5259	12.82	A	SAfr	6.147	-0.5259	12.82	A	SAm	6.147	-0.5259	12.82	A
Cylicostephanus bidentatus	NAm	9.4321	2.0238	16.8405	A	WEur	-0.3087	-6.1323	5.515	A	EEur	-2.515	-6.3536	1.3236	A	Ocea	-2.515	-6.3536	1.3236	A	SAfr	-2.515	-6.3536	1.3236	A	SAm	-2.515	-6.3536	1.3236	A	NEur	-6.9171	-11.2519	-2.5823	A
Cylicostephanus calicatus*	SAfr	105.8	95.6717	115.93	A	SAm	85.8024	75.6717	95.933	A	NEur	82.4235	62.6058	102.24	A,B	NAm	81.069	70.355	91.783	A,B	EEur	72.775	53.2792	92.2708	A,B	WEur	56.5157	20.4801	92.5514	A,B	Ocea	51.0482	39.0637	63.0326	B
Cylicostephanus goldi*	SAfr	112.59	107.86	117.32	A	SAm	107.59	102.86	112.32	A	NAm	96.6491	90.855	102.44	A	WEur	74.1774	41.9165	106.44	A,B	EEur	70.111	61.5997	78.6223	B	Ocea	63.1519	58.3119	67.9918	B	NEur	48.3708	39.6451	57.0964	B
Cylicostephanus hybridus*	EEur	10.1087	0.7538	19.4636	A	NEur	2.043	-7.4632	11.5491	A	WEur	-0.4668	-5.4442	4.5107	A	NAm	-0.8403	-5.6197	3.939	A	Ocea	-1.2026	-5.961	3.5557	A	SAfr	-1.2026	-5.961	3.5557	A	SAm	-1.2026	-5.961	3.5557	A
Cylicostephanus longibursatus*	SAfr	116.45	113.9	119	A	SAm	111.45	108.9	114	A	NAm	108.47	104.99	111.96	A	Ocea	89.631	82.6002	96.6618	A	WEur	85.9056	43.4148	128.4	A,B	NEur	70.8053	66.3559	75.2547	B	EEur	67.3339	63.0668	71.6011	B
Cylicostephanus minutus*	SAm	95.7234	89.8869	101.56	A	SAfr	93.9234	88.0869	99.7599	A	NAm	84.7198	75.6573	93.7823	A	NEur	76.0402	67.5943	84.4861	A	WEur	63.0508	34.17	91.9317	A,B	EEur	49.1244	42.5883	55.6604	B	Ocea	37.5597	26.2567	48.8627	B
Gyalocephalus capitatus	EEur	21.6806	13.6893	29.672	A	NEur	20.0024	11.9765	28.0284	A,B	SAfr	3.441	-0.9562	7.8383	B,C	NAm	-0.272	-5.788	5.2439	C	WEur	-0.931	-9.123	7.2609	C	Ocea	-13.5724	-17.9775	-9.1673	D	SAm	-14.159	-18.5562	-9.7617	E
Parapoteriostomum euproctus	SAm	54.0144	49.4993	58.5295	A	SAfr	29.3144	24.7993	33.8295	B	NAm	7.409	0.7194	14.0985	C	EEur	0.5767	-6.5077	7.661	C	NEur	0.5767	-6.5077	7.661	C	WEur	0.07689	-7.3899	7.5437	C	Ocea	-5.399	-9.9218	-0.8762	C
Parapoteriostomum mettami*	SAm	23.1319	17.9667	28.297	A	NAm	15.4945	8.4809	22.5082	A,B	EEur	11.6177	6.3263	16.9091	B	NEur	10.4593	4.886	16.0326	B	WEur	7.5432	-2.623	17.7094	B,C	Ocea	5.6458	0.3585	10.9331	B,C	SAfr	3.1319	-2.0333	8.297	C
Petrovinema poculatum*	SAm	32.3427	26.3088	38.3766	A	NAm	26.2963	16.261	36.3316	A,B	EEur	11.4502	3.7153	19.1851	B,C	WEur	10.5675	-4.4956	25.6306	B,C	SAfr	3.2427	-2.7912	9.2766	B,C	NEur	3.0947	-5.078	11.2675	B,C	Ocea	-0.9813	-7.0621	5.0994	C
Poteriostomum imparidentatum*	NAm	36.3926	23.7258	49.0593	A	SAm	31.2621	21.1153	41.409	A	EEur	18.4895	7.0683	29.9107	A,B	WEur	16.7621	-2.9258	36.4501	A,B	Ocea	8.7761	-1.4335	18.9857	B	NEur	7.4996	-4.1183	19.1174	B	SAfr	6.2621	-3.8847	16.409	B
Poteriostomum ratzii	SAm	21.4402	19.8831	22.9974	A	SAfr	14.0402	12.4831	15.5974	B	NAm	5.1457	2.298	7.9933	C	WEur	1.0428	-3.2537	5.3393	C,D	EEur	-0.7541	-2.5354	1.0272	C,D	NEur	-0.9059	-2.6963	0.8845	C,D	Ocea	-2.9732	-4.5524	-1.3939	D
Tridentoinfundibulum gobi	NAm	0.7235	-0.1738	1.6208	A	EEur	-0.3617	-0.8104	0.08691	A	NEur	-0.3617	-0.8104	0.08691	A	Ocea	-0.3617	-0.8104	0.08691	A	SAfr	-0.3617	-0.8104	0.08691	A	SAm	-0.3617	-0.8104	0.08691	A	WEur	-0.3617	-0.8104	0.08691	A
Triodontophorus brevicauda*	NAm	12.9728	1.5865	24.3591	A	EEur	10.8187	0.3086	21.3289	A	NEur	6.1053	-4.4821	16.6927	A	Ocea	3.8987	-3.6253	11.4227	A	WEur	3.5911	-5.041	12.2232	A	SAfr	1.3848	-6.0539	8.8234	A	SAm	1.3848	-6.0539	8.8234	A
Triodontophorus nipponicus	SAfr	36.7904	35.9003	37.6805	A	EEur	2.4338	1.2747	3.5959	B	NAm	1.4904	0.6003	2.3805	B	Ocea	1.4904	0.6003	2.3805	B	SAm	1.4904	0.6003	2.3805	B	WEur	1.4904	0.6003	2.3805	B	NEur	-2.4094	-4.0227	-0.796	C
Triodontophorus serratus*	EEur	18.7783	1.9663	35.5904	A	NAm	14.8349	1.1785	28.4912	A	Ocea	10.1698	-0.06622	20.4059	A	WEur	4.0035	-7.0963	15.1033	A	NEur	3.8308	-13.4226	21.0842	A	SAfr	1.7972	-8.4021	11.9965	A	SAm	1.7972	-8.4021	11.9965	A
Triodontophorus tenuicollis*	NAm	23.9052	10.6354	37.175	A	Ocea	12.9753	3.7363	22.2143	A	EEur	9.6233	0.508	18.7387	A	SAfr	9.6233	0.508	18.7387	A	SAm	9.6233	0.508	18.7387	A	WEur	9.6233	0.508	18.7387	A	NEur	8.8601	-0.2649	17.985	A
Coronocyclus coronatus: SAm*SAfr, SAm*NAm, EEur*NEur; Coronocyclus labratus: SAfr*NEur, NEur*NAm, NEur*Eeur, EEur*Ocea, SAm*Ocea; Cyathostomum catinatum: NEur*Eeur, SAm*SAfr; Cyathostomum pateratum: Ocea*SAfr; Cylicocyclus brevicapsulatus: SAm*Ocea; Cylicocyclus elongatus: SAm*SAfr, SAm*Ocea, EEur*SAfr, EEur*Ocea; SAfr*Ocea; Cylicocyclus insigne: NAm*Ocea, WEuer*Ocea, SAm*Safr, SAm*Ocea, SAfr*Oce…
