# Supplementary material for: Meta-analysis of cyathostomin species-specific prevalence and relative abundance in domestic horses from 1975–2020: emphasis on geographical region and specimen collection method
Source: Parasit Vectors. 2020 Oct 12;13:509. doi: 10.1186/s13071-020-04396-5 (PMC7552500; doi:10.1186/s13071-020-04396-5)
Supplement: Supplementary file 3 — Additional file 3: Table S3. Pairwise comparisons of species relative abundance (%) by region for 35 Cyathostominae species within five regions across 29 publications, 35 datasets, and 1217 equine hosts examined. [file 13071_2020_4396_MOESM3_ESM.xlsx]

## Sheet: Sheet1
Supplementary Table 3. Pairwise comparisons of species relative abundance (%) by region for 35 Cyathostominae species within five regions across 29 publications, 35 datasets, and 1217 equine hosts examined. Data are presented as Tukey-Kramer adjusted least squares means estimates (LSM), confidence interval limits (Lower and Upper), and within species by region conservative T-statistic groupings (…
	1st region					2nd region					3rd region					4th region					5th region
	Region	LSM	Lower	Upper	Group	Region	LSM	Lower	Upper	Group	Region	LSM	Lower	Upper	Group	Region	LSM	Lower	Upper	Group	Region	LSM	Lower	Upper	Group
Coronocyclus coronatus*	WEur	13.4359	7.53777	21.0277	A	SAm	4.59073	3.53177	5.78835	A	EEur	4.3289	2.49482	8.29152	A,B	Ocea	1.02962	0.363006	2.03604	B,C	NAm	0.624732	0.263374	1.13998	C
Coronocyclus labiatus*	WEur	3.69139	0.62996	9.29579	A	Ocea	1.46676	1.13252	1.84444	A	SAm	1.01405	0.792634	1.2627	A	NAm	0.699398	0.452794	0.9996	A	EEur	0.205934	0.0961	0.357245	A
Coronocyclus labratus*	WEur	3.26597	1.50308	5.70445	A	EEur	0.646738	0.125104	1.56175	A,B	Ocea	0.404114	0.125174	0.841806	B	NAm	0.229345	0.0472628	0.548044	B	SAm	0.084681	0.00259488	0.281961	B
Cyathostomum alveatum	EEur	0.0308354	-0.0443524	0.315619	A	NAm	-0.00770708	-0.0789048	0.0110881	A	Ocea	-0.00770708	-0.0789048	0.0110881	A	SAm	-0.00770708	-0.0789048	0.0110881	A	WEur	-0.00770708	-0.0789048	0.0110881	A
Cyathostomum catinatum*	EEur	22.793	16.7592	29.7527	A	NAm	22.6766	18.4969	27.2829	A	Ocea	19.1862	15.1866	23.6527	A	SAm	13.6013	10.8129	16.7093	A	WEur	6.96379	3.34634	11.8915	C
Cyathostomum pateratum	SAm	4.8607	3.71834	6.15586	A	EEur	1.81118	0.732736	3.36906	A,B	Ocea	0.528093	0.0371718	1.58936	B	WEur	0.669942	0.00587369	2.43485	B	NAm	0.260712	0.0359482	0.691725	B
Cyathostomum tetracanthum	WEur	0.538756	-0.0103429	2.46364	A	EEur	0.314609	-0.0613058	1.87498	A	NAm	-0.0786242	-0.468677	0.0153264	A	Ocea	-0.0786242	-0.468677	0.0153264	A	SAm	-0.0786242	-0.468677	0.0153264	A
Cylicocyclus ashworthi*	SAm	4.71498	2.77989	7.15884	A	NAm	1.20824	0.239219	2.92171	A	EEur	0.946729	0.00106015	3.66148	A,B	Ocea	-0.00125033	-0.29106	0.219773	B	WEur	-0.00125033	-0.29106	0.219773	B
Cylicocyclus auriculatus	Ocea	0.000933303	0.000282912	0.0019616	A	SAm	4.1616e-30	0	0	B	EEur	2.9929e-30	0	0	B	NAm	8.57476e-31	0	0	B	WEur	-1.7161e-30	0	0	B
Cylicocyclus brevicapsulatus*	Ocea	0.588289	0.0294466	1.85613	A	EEur	0.389376	-0.031117	2.0292	A,B	SAm	0.0119902	-0.086436	0.263272	B	WEur	-0.0163584	-0.307138	0.0891022	B	NAm	-0.0427249	-0.372344	0.0387302	B
Cylicocyclus elongatus	WEur	0.474997	0.088209	1.16921	A	EEur	0.127735	0.0113636	0.369907	A	Ocea	0.0775623	0.00377364	0.245619	A	SAm	0.0591949	0.00609492	0.15968	A	NAm	0.0378692	0.000893412	0.129168	A
Cylicocyclus insigne*	WEur	4.04412	0.356767	11.7279	A	SAm	2.41834	1.06626	4.31642	A	Ocea	2.26172	-0.00351056	9.4071	A	EEur	1.70355	0.0894608	5.34165	A	NAm	0.689564	0.083984	1.87937	A
Cylicocyclus leptostomum*	Ocea	8.67597	2.87269	17.6073	A	NAm	4.81013	2.99082	7.05965	A	WEur	3.14176	1.64301	5.12207	A	EEur	2.65071	1.08743	4.89914	A	SAm	2.28766	1.20692	3.71102	A
Cylicocyclus nassatus*	EEur	28.6568	20.7863	37.7881	A	SAm	24.1533	19.6373	29.1373	A	Ocea	16.5315	11.3017	22.7539	A	WEur	17.1885	7.63251	30.5709	A	NAm	16.4147	12.572	20.7681	A
Cylicocyclus radiatus*	EEur	0.3606	-0.00517105	1.62002	A	Ocea	0.328788	-0.0629508	1.95384	A	SAm	0.134689	0.000651781	0.501972	A	NAm	0.00174808	-0.0936972	0.151866	A	WEur	-0.0430148	-0.301291	0.0179828	A
Cylicocyclus ultrajectinus	WEur	1.45564	0.169909	4.0028	A	SAm	0.232903	0.0388878	0.589824	A	EEur	0.149692	-0.0327248	0.911643	A,B	Ocea	-0.000944948	-0.214369	0.161283	B	NAm	-0.0154505	-0.171976	0.027556	B
Cylicodontophorus bicoronatus	SAm	1.0006	0.732222	1.3108	A	EEur	0.162812	0.0204204	0.441029	B,C	WEur	0.0206784	-0.00171313	0.108175	C	Ocea	0.012769	-0.00393254	0.08329	C	NAm	0.00906685	-0.00416412	0.065025	C
Cylicostephanus asymetricus	NAm	0.0298598	0.0037149	0.0810541	A	EEur	0.0235009	0.00125316	0.0735494	A	Ocea	3.79949e-05	-0.00478726	0.00664551	A	SAm	3.79949e-05	-0.00478726	0.00664551	A	WEur	3.79949e-05	-0.00478726	0.00664551	A
Cylicostephanus bidentatus	NAm	0.0249324	0.0068973	0.0541493	A	WEur	0.00524031	3.52598e-05	0.0192654	A,B	EEur	0.00305367	9.1809e-08	0.012144	B	Ocea	0.00305367	9.1809e-08	0.012144	B	SAm	0.00305367	9.1809e-08	0.012144	B
Cylicostephanus calicatus*	EEur	5.44056	3.60924	7.64578	A	WEur	4.13228	-0.00793346	17.2615	A,B	SAm	3.87106	2.83215	5.07195	A,B	NAm	2.30008	1.4772	3.3044	A,B	Ocea	1.87827	1.1494	2.78556	B
Cylicostephanus goldi	SAm	14.2197	12.4143	16.1475	A	Ocea	4.86688	3.83611	6.02064	B	NAm	4.63153	3.54042	5.86899	B	WEur	4.33764	3.23244	5.60506	B	EEur	4.0562	2.70701	5.67726	B
Cylicostephanus hybridus	EEur	0.034969	0.00314609	0.100997	A	NAm	0.00191932	-0.00077841	0.0133403	A	WEur	0.00189747	-0.000873794	0.0136189	A	Ocea	0.00124821	-0.0012638	0.0112784	A	SAm	0.00124821	-0.0012638	0.0112784	A
Cylicostephanus longibursatus*	NAm	36.5977	30.2863	43.5072	A	Ocea	32.9246	22.2378	45.703	A,B	SAm	19.5674	16.3539	23.0688	B	EEur	8.53925	5.31487	12.5252	B	WEur	7.6303	0.460769	23.4818	B
Cylicostephanus minutus	NAm	7.65795	5.3204	10.4193	A	Ocea	5.96678	4.09779	8.18589	A	WEur	4.61562	1.96813	8.37408	A,B	EEur	2.80797	1.8298	3.9952	B	SAm	2.02208	1.32043	2.87269	B
Gyalocephalus capitatus*	EEur	0.743216	0.0147866	2.56801	A	WEur	0.125528	-0.109429	1.08035	A	NAm	-0.0737123	-0.416283	0.0104448	A	Ocea	-0.1296	-0.538316	0.000186323	A	SAm	-0.196958	-0.665203	-0.0051912	A
Parapoteriostomum euproctus	SAm	0.530712	0.321489	0.791922	A	EEur	0.0230432	-0.027556	0.22043	A,B	NAm	0.000641609	-0.0213744	0.0387302	B	WEur	-3.15844e-05	-0.043681	0.0391248	B	Ocea	-0.00870116	-0.0671328	0.0052606	B
Parapoteriostomum mettami*	SAm	0.0638573	0.0404814	0.0925985	A	Ocea	0.050715	0.0114062	0.117992	A,B	EEur	0.044058	0.0231344	0.0717168	A,B	WEur	0.0284934	-0.0253765	0.247009	A,B	NAm	0.00977923	0.00133152	0.0260177	B
Petrovinema poculatum*	EEur	0.241572	-0.00577296	1.12148	A	NAm	0.0362903	-0.0173976	0.262964	A	SAm	0.0161798	-0.027556	0.176652	A	WEur	0.00104911	-0.232903	0.299537	A	Ocea	-0.00266772	-0.125528	0.063001	A
Poteriostomum imparidentatum*	WEur	2.3963	0.155157	7.30134	A	NAm	0.110556	0.0574561	0.180795	A	SAm	0.0975313	0.0513476	0.158404	A	EEur	0.0375584	0.0104653	0.0813961	A	Ocea	0.0193488	0.000359861	0.0672365	A
Poteriostomum ratzii*	WEur	0.495334	0.02247	1.58206	A	SAm	0.0721997	0.0549434	0.0917484	A	EEur	0.00219773	5.42285e-05	0.00746496	A	NAm	0.000382985	-0.00209947	0.0072199	A	Ocea	-0.00396774	-0.00944978	-0.000827713	A
Tridentoinfundibulum gobi	NAm	5.13516e-05	4.5796e-08	0.000199374	A	EEur	-1.28164e-05	-4.98436e-05	-1.21e-08	A	Ocea	-1.28164e-05	-4.98436e-05	-1.21e-08	A	SAm	-1.28164e-05	-4.98436e-05	-1.21e-08	A	WEur	-1.28164e-05	-4.98436e-05	-1.21e-08	A
Triodontophorus brevicauda	Ocea	0.0333062	0.00620314	0.0819104	A	NAm	0.0207072	0.000209092	0.0746929	A,B	EEur	0.00385268	-0.000335989	0.0203062	A,B	WEur	0.00244926	-0.00294958	0.0235009	A,B	SAm	0.00022201	-0.00318096	0.00743044	B
Triodontophorus nipponicus	Ocea	0.0249008	0.0101606	0.046182	A	EEur	0.00317758	0.00102208	0.00652379	B	NAm	0.00154685	0.000359103	0.00356528	B	SAm	0.00154685	0.000359103	0.00356528	B	WEur	0.00154685	0.000359103	0.00356528	B
Triodontophorus serratus	Ocea	0.049729	-0.0605652	0.479002	A	NAm	0.0261146	0.000541958	0.09	A	EEur	0.0141372	4.2654e-05	0.0534534	A	WEur	0.00814867	-0.00238632	0.0526244	A	SAm	0.000602702	-0.00357126	0.0118592	A
Triodontophorus tenuicollis	NAm	0.0325802	5.82169e-05	0.124962	A	WEur	0.00805686	-0.0177956	0.0979064	A	EEur	4.0401e-06	-0.0101606	0.00936637	A	Ocea	-4.0401e-06	-0.0101606	0.00936637	A	SAm	-4.0401e-06	-0.0101606	0.00936637	A
*Coronocyclus coronatus: WEur*SAm; Coronocyclus labiatus: Ocea*SAm, Ocea*NAm, Ocea*EEur, SAm*EEur, EEur*NAm; Coronocyclus labratus: Ocea*SAm; Cyathostomum catinatum: NAm*SAm, Ocea*SAm; Cylicocyclus ashworthi: SAm*NAm; Cylicocyclus brevicapsulatus: SAm*WEur, SAm*NAm; Cylicocyclus insigne: SAm*NAm; Cylicocyclus leptostomum: SAm*NAm; Cylicocyclus nassatus: SAm*Ocea, SAm*NAm; Cylicocyclus radiatus: S…
