# Supplementary material for: Meta-analysis of cyathostomin species-specific prevalence and relative abundance in domestic horses from 1975–2020: emphasis on geographical region and specimen collection method
Source: Parasit Vectors. 2020 Oct 12;13:509. doi: 10.1186/s13071-020-04396-5 (PMC7552500; doi:10.1186/s13071-020-04396-5)
Supplement: Supplementary file 4 — Additional file 4: Table S4. Pairwise comparisons of species prevalence (%) by specimen collection method for 35 cyathostomin species for three methods across 49 datasets. [file 13071_2020_4396_MOESM4_ESM.xlsx]

## Sheet: Sheet1
Supplementary Table 4. Pairwise comparisons of species prevalence (%) by specimen collection method for 35 cyathostomin species for three methods across 49 datasets. Data are presented as Tukey-Kramer adjusted least squares means estimates (LSM), confidence interval limits (Lower and Upper), and within species by method conservative T-statistic groupings (Group) based on Tukey-Kramer adjusted P-v…
	1st specimen collection method					2nd specimen collection method					3rd specimen collection method
	Method	LSM	Lower	Upper	Group	Method	LSM	Lower	Upper	Group	Method	LSM	Lower	Upper	Group
Coronocyclus coronatus	CrtclT	87.9323	74.9028	100.96	A	DiagDwrm	72.846	49.6876	96.0045	A,B	StndNcrp	69.1917	59.9532	78.4303	B
Coronocyclus labiatus*	DiagDwrm	42.4404	33.3407	51.54	A	StndNcrp	25.4002	21.7916	29.0087	A	CrtclT	18.3969	3.0133	33.7805	A
Coronocyclus labratus	DiagDwrm	39.0141	30.2512	47.777	A	StndNcrp	34.7109	30.3268	39.095	A	CrtclT	19.3973	-2.4796	41.2742	A
Cyathostomum alveatum	CrtclT	2.4259	-2.9084	7.7601	A	StndNcrp	2.4259	-2.9084	7.7601	A	DiagDwrm	-6.0647	-19.4003	7.2709	A
Cyathostomum catinatum*	DiagDwrm	93.8342	84.0534	103.61	A	CrtclT	92.283	85.616	98.95	A	StndNcrp	85.7597	80.8232	90.6961	A
Cyathostomum pateratum	DiagDwrm	53.8266	42.916	64.7372	A	StndNcrp	27.8638	23.3854	32.3421	B	CrtclT	8.5202	-3.446	20.4864	C
Cyathostomum tetracanthum	CrtclT	6.4884	-1.7634	14.7402	A	StndNcrp	6.4884	-1.7634	14.7402	A	DiagDwrm	-13.2871	-33.6844	7.1102	A
Cylicocyclus ashworthi	DiagDwrm	77.5234	61.0703	93.9765	A	StndNcrp	15.5367	8.3414	22.7321	B	CrtclT	-22.1694	-44.1722	-0.1667	C
Cylicocyclus auriculatus	CrtclT	0.0838	0.04614	0.1215	A	DiagDwrm	0.0838	0.04614	0.1215	A	StndNcrp	0.0838	0.04614	0.1215	A
Cylicocyclus brevicapsulatus	CrtclT	16.2508	8.0774	24.4242	A	StndNcrp	14.111	7.894	20.328	A	DiagDwrm	3.0313	-11.843	17.9057	A
Cylicocyclus elongatus	DiagDwrm	12.5137	8.6879	16.3395	A	StndNcrp	6.9676	4.7858	9.1493	B	CrtclT	-0.6331	-15.1041	13.8379	B
Cylicocyclus insigne	StndNcrp	46.7972	33.9186	59.6758	A	CrtclT	38.6889	18.5122	58.8656	A	DiagDwrm	22.5219	-9.786	54.8297	A
Cylicocyclus leptostomum	DiagDwrm	83.4644	68.1967	98.7321	A	CrtclT	60.5065	44.5859	76.4272	A,B	StndNcrp	43.8541	36.9063	50.8019	B
Cylicocyclus nassatus	CrtclT	100.43	91.5236	109.33	A	DiagDwrm	94.9367	81.6121	108.26	A,B	StndNcrp	84.77	79.1104	90.4296	B
Cylicocyclus radiatus	StndNcrp	9.6934	4.8701	14.5167	A	CrtclT	5.3106	-6.3126	16.9337	A	DiagDwrm	1.0462	-10.8868	12.9792	A
Cylicocyclus ultrajectinus*	StndNcrp	9.1516	5.284	13.0192	A	CrtclT	3.3763	-1.4659	8.2185	A	DiagDwrm	1.2919	-7.5925	10.1763	A
Cylicodontophorus bicoronatus	CrtclT	25.4506	14.2007	36.7004	A	StndNcrp	17.9886	15.9617	20.0156	A	DiagDwrm	5.3847	1.0117	9.7576	B
Cylicostephanus asymetricus	CrtclT	29.821	11.8116	47.8304	A	StndNcrp	5.4057	2.3149	8.4965	B	DiagDwrm	-0.5685	-6.1361	4.999	B
Cylicostephanus bidentatus	DiagDwrm	5.7952	2.3617	9.2287	A	StndNcrp	1.393	-0.367	3.1531	B	CrtclT	-10.5541	-19.995	-1.1131	B
Cylicostephanus calicatus	CrtclT	83.2167	71.4851	94.9483	A	DiagDwrm	75.5674	53.6915	97.4433	A,B	StndNcrp	70.6885	60.9565	80.4205	B
Cylicostephanus goldi	DiagDwrm	92.7348	82.4274	103.04	A	CrtclT	83.4656	75.4239	91.5073	A	StndNcrp	69.2162	63.3876	75.0448	B
Cylicostephanus hybridus	CrtclT	1.8741	-2.1937	5.9419	A	StndNcrp	2.2364	-1.7782	6.2511	A	DiagDwrm	-1.0092	-11.2872	9.2688	A
Cylicostephanus longibursatus	DiagDwrm	118.36	110.65	126.07	A	CrtclT	83.8195	76.4392	91.1997	B	StndNcrp	76.4143	70.0185	82.81	C
Cylicostephanus minutus	DiagDwrm	76.9086	67.0345	86.7827	A	CrtclT	71.7125	58.3473	85.0777	A	StndNcrp	65.7254	60.72	70.7308	A
Gyalocephalus capitatus	StndNcrp	16.4718	12.923	20.0205	A	CrtclT	8.1563	1.6856	14.627	B	DiagDwrm	-17.6896	-26.1174	-9.2618	C
Parapoteriostomum euproctus	StndNcrp	18.3526	15.2683	21.4369	A	DiagDwrm	11.7903	4.8745	18.7062	A	CrtclT	6.958	-2.136	16.0521	A
Parapoteriostomum mettami	CrtclT	17.1946	2.6638	31.7255	A	DiagDwrm	7.9441	4.5177	11.3706	A	StndNcrp	7.8716	6.0062	9.7371	A
Petrovinema poculatus	StndNcrp	14.9449	11.2035	18.6862	A	DiagDwrm	12.8928	5.2093	20.5763	A	CrtclT	9.0249	-4.9534	23.0033	A
Poteriostomum imparidentatum	CrtclT	31.6823	3.4392	59.9254	A	StndNcrp	11.6585	7.6133	15.7036	A	DiagDwrm	10.421	2.5846	18.2575	A
Poteriostomum ratzii	StndNcrp	8.8506	7.9222	9.779	A	DiagDwrm	6.1968	4.8205	7.573	B	CrtclT	0.8251	-3.1078	4.7581	B
Tridentoinfundibulum gobi	DiagDwrm	0.155	-0.03725	0.3473	A	StndNcrp	0.155	-0.03725	0.3473	A	CrtclT	-0.9302	-2.0838	0.2235	A
Triodontophorus brevicauda	CrtclT	13.2266	-3.5839	30.0372	A	StndNcrp	4.3518	0.04275	8.6609	A	DiagDwrm	-0.3687	-10.0094	9.272	A
Triodontophorus nipponicus	DiagDwrm	8.5203	6.6178	10.4228	A	CrtclT	5.492	3.8097	6.5742	B	StndNcrp	4.6205	4.16	5.0811	B
Triodontophorus serratus	CrtclT	13.5154	-4.7796	31.8104	A	StndNcrp	6.0902	-0.9893	13.1697	A	DiagDwrm	4.0566	-13.6066	21.7199	A
Triodontophorus tenuicollis	CrtclT	30.5168	4.5684	56.4651	A	DiagDwrm	3.1733	0.6982	5.6485	A	StndNcrp	2.4101	0.01199	4.8082	A
*Coronocyclus labiatus: DiagDwrm*StndNcrp; Cyathostomum catinatum: CrtclT*StndNcrp; Cylicocyclus ultrajectinus: StndNcrp*CrtclT
