# Supplementary material for: Meta-analysis of cyathostomin species-specific prevalence and relative abundance in domestic horses from 1975–2020: emphasis on geographical region and specimen collection method
Source: Parasit Vectors. 2020 Oct 12;13:509. doi: 10.1186/s13071-020-04396-5 (PMC7552500; doi:10.1186/s13071-020-04396-5)
Supplement: Supplementary file 5 — Additional file 5: Table S5. Pairwise comparisons of species relative abundance (%) by specimen collection method for 35 cyathostomin species for three methods across 35 datasets. [file 13071_2020_4396_MOESM5_ESM.xlsx]

## Sheet: Sheet1
Supplementary Table 5. Pairwise comparisons of species relative abundance (%) by specimen collection method for 35 cyathostomin species for three methods across 35 datasets. Data are presented as Tukey-Kramer adjusted least squares means estimates (LSM), confidence interval limits (Lower and Upper), and within species by method conservative T-statistic groupings (Group) based on Tukey-Kramer adju…
	1st specimen collection method					2nd specimen collection method					3rd specimen collection method
	Method	LSM	Lower	Upper	Group	Method	LSM	Lower	Upper	Group	Method	LSM	Lower	Upper	Group
Coronocyclus coronatus	CrtclT	5.14609	3.71294	6.8121	A	StndNcrp	5.03419	4.01281	6.17075	A	DiagDwrm	1.70094	0.45576	3.73765	B
Coronocyclus labiatus	DiagDwrm	2.3596	1.51659	3.38818	A	StndNcrp	0.936637	0.543759	1.43544	B	CrtclT	0.568365	0.176148	1.18396	B
Coronocyclus labratus	StndNcrp	1.27442	0.911834	1.69729	A	DiagDwrm	0.531441	0.0290021	1.65843	A,B	CrtclT	0.304925	0.0680688	0.711661	B
Cyathostomum alveatum	StndNcrp	0.00321489	-0.00399298	0.0283923	A	CrtclT	0.00277413	-0.00399298	0.0283923	A	DiagDwrm	-0.0443945	-0.454546	0.0639078	A
Cyathostomum catinatum	CrtclT	17.3914	12.3566	23.2855	A	StndNcrp	16.4341	14.424	18.5752	A	DiagDwrm	15.3797	9.47347	22.7109	A
Cyathostomum pateratum	StndNcrp	1.98979	1.40826	2.67126	A	DiagDwrm	1.50872	0.317194	3.58458	A,B	CrtclT	0.525625	0.146	1.1402	B
Cyathostomum tetracanthum	StndNcrp	0.137715	0.00772817	0.428239	A	CrtclT	0.137715	0.00772817	0.428239	A	DiagDwrm	-0.220994	-2.10598	0.0227708	A
Cylicocyclus ashworthi	DiagDwrm	3.60392	0.597684	9.14337	A	StndNcrp	0.7569	0.325242	1.36796	A	CrtclT	-0.0700132	-0.66341	0.081339	B
Cylicocyclus auriculatus	StndNcrp	3.73321e-05	1.13098e-05	7.84642e-05	A	CrtclT	3.73321e-05	1.13098e-05	7.84642e-05	A	DiagDwrm	3.73321e-05	1.13098e-05	7.84642e-05	A
Cylicocyclus brevicapsulatus	CrtclT	0.293114	0.057648	0.710143	A	StndNcrp	0.193512	0.0336356	0.484834	A	DiagDwrm	-0.0793549	-1.55601	0.467993	A
Cylicocyclus elongatus	StndNcrp	0.167526	0.0925985	0.264504	A	CrtclT	0.112694	8.53222e-05	0.438641	A	DiagDwrm	0.0978438	0.000395214	0.366994	A
Cylicocyclus insigne*	StndNcrp	3.34049	1.77103	5.4033	A	CrtclT	1.83332	0.568516	3.81851	B	DiagDwrm	1.30325	-0.0239012	5.94287	A
Cylicocyclus leptostomum	DiagDwrm	6.52189	3.3709	10.704	A	CrtclT	3.19587	0.671908	7.59388	A	StndNcrp	2.85441	1.95776	3.91961	A
Cylicocyclus nassatus	DiagDwrm	28.0508	17.4891	41.0958	A	CrtclT	18.6356	12.4884	26.009	A	StndNcrp	15.2529	12.5869	18.1757	A
Cylicocyclus radiatus	StndNcrp	0.232806	0.0533148	0.538903	A	CrtclT	0.162006	0.012544	0.48011	A	DiagDwrm	-0.00357245	-0.786414	0.588749	A
Cylicocyclus ultrajectinus	StndNcrp	0.344804	0.123693	0.676835	A	CrtclT	0.258572	0.0688013	0.569723	A	DiagDwrm	0.00323192	-0.414221	0.573503	A
Cylicodontophorus bicoronatus	CrtclT	0.228771	0.0713424	0.47541	A	StndNcrp	0.211508	0.141	0.296262	A	DiagDwrm	0.013271	-0.0379081	0.18071	A
Cylicostephanus asymetricus	CrtclT	0.0270274	0.000803156	0.0902402	A	StndNcrp	0.00394007	0.000409658	0.0110881	A	DiagDwrm	-0.000412902	-0.024025	0.0130645	A
Cylicostephanus bidentatus	DiagDwrm	0.0854393	0.0229826	0.187576	A	StndNcrp	0.000573602	2.34256e-05	0.00185416	B	CrtclT	-0.0061874	-0.0223204	-6.27264e-05	B
Cylicostephanus calicatus	StndNcrp	4.36852	2.73241	6.38674	A	CrtclT	3.37016	1.28664	6.43738	A	DiagDwrm	2.57956	0.834117	5.28448	A
Cylicostephanus goldi	StndNcrp	7.39296	6.82881	7.9795	A	CrtclT	7.00714	4.47196	10.1086	A,B	DiagDwrm	3.87854	2.36452	5.76528	B
Cylicostephanus hybridus	DiagDwrm	0.0219336	-0.000916273	0.106668	A	StndNcrp	0.00113367	-2.29441e-05	0.00520129	A	CrtclT	0.000634536	-0.000254084	0.00439702	A
Cylicostephanus longibursatus	DiagDwrm	22.6881	15.094	31.8231	A	CrtclT	18.5347	12.6608	25.5247	A	StndNcrp	16.5568	12.7321	20.884	A
Cylicostephanus minutus	StndNcrp	5.30473	4.38861	6.30763	A	CrtclT	4.93595	2.48882	8.21281	A,B	DiagDwrm	3.05795	1.88595	4.51223	B
Gyalocephalus capitatus	StndNcrp	0.222784	0.0491509	0.521862	A	CrtclT	0.138756	0.0102617	0.414478	A	DiagDwrm	-0.5776	-2.74068	0.0183603	A
Parapoteriostomum euproctus*	StndNcrp	0.114515	0.0566916	0.192458	A	CrtclT	0.018496	8.53591e-05	0.0690638	B	DiagDwrm	9.17381e-05	-0.137641	0.152256	A
Parapoteriostomum mettami	StndNcrp	0.041209	0.017689	0.0744744	A	DiagDwrm	0.0457532	0.0127916	0.0990361	A	CrtclT	0.0244923	0.00012078	0.091204	A
Petrovinema poculatus*	StndNcrp	0.14228	0.0333428	0.32707	A	CrtclT	0.0132941	-0.024056	0.148764	A	DiagDwrm	-0.000345588	-0.497025	0.445957	A
Poteriostomum imparidentatum	DiagDwrm	0.346568	0.110689	0.713518	A	StndNcrp	0.306252	0.103684	0.615911	A	CrtclT	0.139428	0.00244135	0.486227	A
Poteriostomum ratzii	StndNcrp	0.0666672	0.0212285	0.137344	A	CrtclT	0.0308354	0.00164674	0.0965345	A,B	DiagDwrm	0.0230432	1.296e-05	0.0715563	B
Tridentoinfundibulum gobi	DiagDwrm	4.6225e-06	4.096e-09	1.79352e-05	A	StndNcrp	4.6225e-06	4.096e-09	1.79352e-05	A	CrtclT	-7.396e-05	-0.000286964	-6.76e-08	A
Triodontophorus brevicauda	DiagDwrm	0.0495508	0.0172923	0.0984077	A	StndNcrp	0.00572595	0.000943718	0.0145444	A	CrtclT	-0.000705434	-0.0350813	0.0180096	A
Triodontophorus nipponicus	DiagDwrm	0.015876	0.00622837	0.0299636	A	StndNcrp	0.000734952	0.00023963	0.00150079	B	CrtclT	0.00213352	4.25365e-05	0.00737194	B
Triodontophorus serratus	DiagDwrm	0.0767844	0.0122545	0.196781	A	StndNcrp	0.00982279	-3.98161e-05	0.0418202	A	CrtclT	-2.77729e-05	-0.0394817	0.0354192	A
Triodontophorus tenuicollis*	DiagDwrm	0.0119246	0.00126167	0.0334524	A	StndNcrp	0.00300962	-7.27609e-05	0.0139949	A	CrtclT	-3.01401e-05	-0.0691164	0.063504	A
*Cylicocyclus insigne: StndNcrp*CrtclT; Parapoteriostomum euproctus: StndNcrp*CrtclT; Petrovinema poculatus: StndNcrp*CrtclT; Triodontophorus tenuicollis: DiagDwrm*StndNcrp
