# Supplementary material for: Meta-analysis of cyathostomin species-specific prevalence and relative abundance in domestic horses from 1975–2020: emphasis on geographical region and specimen collection method
Source: Parasit Vectors. 2020 Oct 12;13:509. doi: 10.1186/s13071-020-04396-5 (PMC7552500; doi:10.1186/s13071-020-04396-5)
Supplement: Supplementary file 6 — Additional file 6: Dataset S1. Complete data set from this study. [file 13071_2020_4396_MOESM6_ESM.xlsx]

## Sheet: SAS
PubID	DatSetID	Region	DatSetTyp	Method	HostNPrev	HostNRelA	SpecNPrev	SpecNRelA	Species	Prev	RelA
C	C1	Ocea	PostM	StndNcrp	29	29	13	13	Coronocyclus coronatus	34.5	4.1
C	C1	Ocea	PostM	StndNcrp	29	29	13	13	Coronocyclus labiatus	6.9	0.8
C	C1	Ocea	PostM	StndNcrp	29	29	13	13	Coronocyclus labratus	3.4	0.4
C	C1	Ocea	PostM	StndNcrp	29	29	13	13	Cyathostomum alveatum	0	0
C	C1	Ocea	PostM	StndNcrp	29	29	13	13	Cyathostomum catinatum	75.9	14.3
C	C1	Ocea	PostM	StndNcrp	29	29	13	13	Cyathostomum pateratum	0	0
C	C1	Ocea	PostM	StndNcrp	29	29	13	13	Cyathostomum tetracanthum	0	0
C	C1	Ocea	PostM	StndNcrp	29	29	13	13	Cylicocyclus ashworthi	0	0
C	C1	Ocea	PostM	StndNcrp	29	29	13	13	Cylicocyclus auriculatus	0	0
C	C1	Ocea	PostM	StndNcrp	29	29	13	13	Cylicocyclus brevicapsulatus	0	0
C	C1	Ocea	PostM	StndNcrp	29	29	13	13	Cylicocyclus elongatus	0	0
C	C1	Ocea	PostM	StndNcrp	29	29	13	13	Cylicocyclus insigne	10.3	26.7
C	C1	Ocea	PostM	StndNcrp	29	29	13	13	Cylicocyclus leptostomus	0	0
C	C1	Ocea	PostM	StndNcrp	29	29	13	13	Cylicocyclus nassatus	72.4	21.2
C	C1	Ocea	PostM	StndNcrp	29	29	13	13	Cylicocyclus radiatus	3.4	6
C	C1	Ocea	PostM	StndNcrp	29	29	13	13	Cylicocyclus ultrajectinus	3.4	0.8
C	C1	Ocea	PostM	StndNcrp	29	29	13	13	Cylicodontophorus bicoronatus	0	0
C	C1	Ocea	PostM	StndNcrp	29	29	13	13	Cylicostephanus asymetricus	0	0
C	C1	Ocea	PostM	StndNcrp	29	29	13	13	Cylicostephanus bidentatus	0	0
C	C1	Ocea	PostM	StndNcrp	29	29	13	13	Cylicostephanus calicatus	31	3.3
C	C1	Ocea	PostM	StndNcrp	29	29	13	13	Cylicostephanus goldi	48.3	6.1
C	C1	Ocea	PostM	StndNcrp	29	29	13	13	Cylicostephanus hybridus	0	0
C	C1	Ocea	PostM	StndNcrp	29	29	13	13	Cylicostephanus longibursatus	58.6	11
C	C1	Ocea	PostM	StndNcrp	29	29	13	13	Cylicostephanus minutus	10.3	3.8
C	C1	Ocea	PostM	StndNcrp	29	29	13	13	Gyalocephalus capitatus	0	0
C	C1	Ocea	PostM	StndNcrp	29	29	13	13	Parapoteriostomum euproctus	0	0
C	C1	Ocea	PostM	StndNcrp	29	29	13	13	Parapoteriostomum mettami	0	0
C	C1	Ocea	PostM	StndNcrp	29	29	13	13	Petrovinema poculatus	0	0
C	C1	Ocea	PostM	StndNcrp	29	29	13	13	Poteriostomum imparidentatum	0	0
C	C1	Ocea	PostM	StndNcrp	29	29	13	13	Poteriostomum ratzii	0	0
C	C1	Ocea	PostM	StndNcrp	29	29	13	13	Tridentoinfundibulum gobi	0	0
C	C1	Ocea	PostM	StndNcrp	29	29	13	13	Triodontophorus brevicauda	0	0
C	C1	Ocea	PostM	StndNcrp	29	29	13	13	Triodontophorus minor	0	0
C	C1	Ocea	PostM	StndNcrp	29	29	13	13	Triodontophorus nipponicus	0	0
C	C1	Ocea	PostM	StndNcrp	29	29	13	13	Triodontophorus serratus	10.3	1.5
C	C1	Ocea	PostM	StndNcrp	29	29	13	13	Triodontophorus tenuicollis	0	0
D	D1	Ocea	PostM	StndNcrp	150	150	27	26	Coronocyclus coronatus	43	1.4
D	D1	Ocea	PostM	StndNcrp	150	150	27	26	Coronocyclus labiatus	13	1.28
D	D1	Ocea	PostM	StndNcrp	150	150	27	26	Coronocyclus labratus	13	1.05
D	D1	Ocea	PostM	StndNcrp	150	150	27	26	Cyathostomum alveatum	0	0
D	D1	Ocea	PostM	StndNcrp	150	150	27	26	Cyathostomum catinatum	68	20.27
D	D1	Ocea	PostM	StndNcrp	150	150	27	26	Cyathostomum pateratum	16	1.47
D	D1	Ocea	PostM	StndNcrp	150	150	27	26	Cyathostomum tetracanthum	0	0
D	D1	Ocea	PostM	StndNcrp	150	150	27	26	Cylicocyclus ashworthi	0	0
D	D1	Ocea	PostM	StndNcrp	150	150	27	26	Cylicocyclus auriculatus	0.7	0.00132927
D	D1	Ocea	PostM	StndNcrp	150	150	27	26	Cylicocyclus brevicapsulatus	26	1.35
D	D1	Ocea	PostM	StndNcrp	150	150	27	26	Cylicocyclus elongatus	4	0.16
D	D1	Ocea	PostM	StndNcrp	150	150	27	26	Cylicocyclus insigne	17	1.58
D	D1	Ocea	PostM	StndNcrp	150	150	27	26	Cylicocyclus leptostomus	41	9.81
D	D1	Ocea	PostM	StndNcrp	150	150	27	26	Cylicocyclus nassatus	54	10.53
D	D1	Ocea	PostM	StndNcrp	150	150	27	26	Cylicocyclus radiatus	4	0.21
D	D1	Ocea	PostM	StndNcrp	150	150	27	26	Cylicocyclus ultrajectinus	0.7	0.00106341
D	D1	Ocea	PostM	StndNcrp	150	150	27	26	Cylicodontophorus bicoronatus	3	0.07
D	D1	Ocea	PostM	StndNcrp	150	150	27	26	Cylicostephanus asymetricus	0	0
D	D1	Ocea	PostM	StndNcrp	150	150	27	26	Cylicostephanus bidentatus	0	0
D	D1	Ocea	PostM	StndNcrp	150	150	27	26	Cylicostephanus calicatus	48	2.49
D	D1	Ocea	PostM	StndNcrp	150	150	27	26	Cylicostephanus goldi	51	6.16
D	D1	Ocea	PostM	StndNcrp	150	150	27	26	Cylicostephanus hybridus	0	0
D	D1	Ocea	PostM	StndNcrp	150	150	27	26	Cylicostephanus longibursatus	76	34.06
D	D1	Ocea	PostM	StndNcrp	150	150	27	26	Cylicostephanus minutus	36	7.79
D	D1	Ocea	PostM	StndNcrp	150	150	27	26	Gyalocephalus capitatus	0.7	0.01
D	D1	Ocea	PostM	StndNcrp	150	150	27	26	Parapoteriostomum euproctus	0.7	0.01
D	D1	Ocea	PostM	StndNcrp	150	150	27	26	Parapoteriostomum mettami	3	0.08
D	D1	Ocea	PostM	StndNcrp	150	150	27	26	Petrovinema poculatus	2	0.04
D	D1	Ocea	PostM	StndNcrp	150	150	27	26	Poteriostomum imparidentatum	3	0.05
D	D1	Ocea	PostM	StndNcrp	150	150	27	26	Poteriostomum ratzii	0.7	0
D	D1	Ocea	PostM	StndNcrp	150	150	27	26	Tridentoinfundibulum gobi	0	0
D	D1	Ocea	PostM	StndNcrp	150	150	27	26	Triodontophorus brevicauda	3	0.04
D	D1	Ocea	PostM	StndNcrp	150	150	27	26	Triodontophorus minor	0	0.07
D	D1	Ocea	PostM	StndNcrp	150	150	27	26	Triodontophorus nipponicus	0	0.02
D	D1	Ocea	PostM	StndNcrp	150	150	27	26	Triodontophorus serratus	8	0
D	D1	Ocea	PostM	StndNcrp	150	150	27	26	Triodontophorus tenuicollis	4	0
E	E1	NAm	PostM	StndNcrp	117	117	26	26	Coronocyclus coronatus	69.2	1.12
E	E1	NAm	PostM	StndNcrp	117	117	26	26	Coronocyclus labiatus	49.6	0.7
E	E1	NAm	PostM	StndNcrp	117	117	26	26	Coronocyclus labratus	60.7	0.87
E	E1	NAm	PostM	StndNcrp	117	117	26	26	Cyathostomum alveatum	0	0
E	E1	NAm	PostM	StndNcrp	117	117	26	26	Cyathostomum catinatum	88	20.93
E	E1	NAm	PostM	StndNcrp	117	117	26	26	Cyathostomum pateratum	35	0.63
E	E1	NAm	PostM	StndNcrp	117	117	26	26	Cyathostomum tetracanthum	0	0
E	E1	NAm	PostM	StndNcrp	117	117	26	26	Cylicocyclus ashworthi	53.9	1.42
E	E1	NAm	PostM	StndNcrp	117	117	26	26	Cylicocyclus auriculatus	0	0
E	E1	NAm	PostM	StndNcrp	117	117	26	26	Cylicocyclus brevicapsulatus	0	0
E	E1	NAm	PostM	StndNcrp	117	117	26	26	Cylicocyclus elongatus	24.8	0.08
E	E1	NAm	PostM	StndNcrp	117	117	26	26	Cylicocyclus insigne	63.3	1.63
E	E1	NAm	PostM	StndNcrp	117	117	26	26	Cylicocyclus leptostomus	61.5	3.04
E	E1	NAm	PostM	StndNcrp	117	117	26	26	Cylicocyclus nassatus	76.1	11.59
E	E1	NAm	PostM	StndNcrp	117	117	26	26	Cylicocyclus radiatus	23.1	0.06
E	E1	NAm	PostM	StndNcrp	117	117	26	26	Cylicocyclus ultrajectinus	6.8	0.00174682
E	E1	NAm	PostM	StndNcrp	117	117	26	26	Cylicodontophorus bicoronatus	17.1	0.02
E	E1	NAm	PostM	StndNcrp	117	117	26	26	Cylicostephanus asymetricus	15.4	0.01
E	E1	NAm	PostM	StndNcrp	117	117	26	26	Cylicostephanus bidentatus	22.2	0.03
E	E1	NAm	PostM	StndNcrp	117	117	26	26	Cylicostephanus calicatus	74.4	3.38
E	E1	NAm	PostM	StndNcrp	117	117	26	26	Cylicostephanus goldi	82.1	5.63
E	E1	NAm	PostM	StndNcrp	117	117	26	26	Cylicostephanus hybridus	0	0
E	E1	NAm	PostM	StndNcrp	117	117	26	26	Cylicostephanus longibursatus	92.3	37.53
E	E1	NAm	PostM	StndNcrp	117	117	26	26	Cylicostephanus minutus	82.1	11.04
E	E1	NAm	PostM	StndNcrp	117	117	26	26	Gyalocephalus capitatus	15.4	0.02
E	E1	NAm	PostM	StndNcrp	117	117	26	26	Parapoteriostomum euproctus	20.5	0.05
E	E1	NAm	PostM	StndNcrp	117	117	26	26	Parapoteriostomum mettami	11.1	0.01
E	E1	NAm	PostM	StndNcrp	117	117	26	26	Petrovinema poculatus	35	0.09
E	E1	NAm	PostM	StndNcrp	117	117	26	26	Poteriostomum imparidentatum	30.8	0.13
E	E1	NAm	PostM	StndNcrp	117	117	26	26	Poteriostomum ratzii	7.7	0.00141287
E	E1	NAm	PostM	StndNcrp	117	117	26	26	Tridentoinfundibulum gobi	2.56	0.000375787
E	E1	NAm	PostM	StndNcrp	117	117	26	26	Triodontophorus brevicauda	0	0
E	E1	NAm	PostM	StndNcrp	117	117	26	26	Triodontophorus minor	0	0
E	E1	NAm	PostM	StndNcrp	117	117	26	26	Triodontophorus nipponicus	0	0
E	E1	NAm	PostM	StndNcrp	117	117	26	26	Triodontophorus serratus	0	0
E	E1	NAm	PostM	StndNcrp	117	117	26	26	Triodontophorus tenuicollis	0	0
F	F1	NAm	PostM	StndNcrp	10		28		Coronocyclus coronatus	100
F	F1	NAm	PostM	StndNcrp	10		28		Coronocyclus labiatus	80
F	F1	NAm	PostM	StndNcrp	10		28		Coronocyclus labratus	90
F	F1	NAm	PostM	StndNcrp	10		28		Cyathostomum alveatum	0
F	F1	NAm	PostM	StndNcrp	10		28		Cyathostomum catinatum	100
F	F1	NAm	PostM	StndNcrp	10		28		Cyathostomum pateratum	50
F	F1	NAm	PostM	StndNcrp	10		28		Cyathostomum tetracanthum	0
F	F1	NAm	PostM	StndNcrp	10		28		Cylicocyclus ashworthi	90
F	F1	NAm	PostM	StndNcrp	10		28		Cylicocyclus auriculatus	0
F	F1	NAm	PostM	StndNcrp	10		28		Cylicocyclus brevicapsulatus	0
F	F1	NAm	PostM	StndNcrp	10		28		Cylicocyclus elongatus	80
F	F1	NAm	PostM	StndNcrp	10		28		Cylicocyclus insigne	90
F	F1	NAm	PostM	StndNcrp	10		28		Cylicocyclus leptostomus	80
F	F1	NAm	PostM	StndNcrp	10		28		Cylicocyclus nassatus	80
F	F1	NAm	PostM	StndNcrp	10		28		Cylicocyclus radiatus	70
F	F1	NAm	PostM	StndNcrp	10		28		Cylicocyclus ultrajectinus	10
F	F1	NAm	PostM	StndNcrp	10		28		Cylicodontophorus bicoronatus	40
F	F1	NAm	PostM	StndNcrp	10		28		Cylicostephanus asymetricus	60
F	F1	NAm	PostM	StndNcrp	10		28		Cylicostephanus bidentatus	60
F	F1	NAm	PostM	StndNcrp	10		28		Cylicostephanus calicatus	100
F	F1	NAm	PostM	StndNcrp	10		28		Cylicostephanus goldi	100
F	F1	NAm	PostM	StndNcrp	10		28		Cylicostephanus hybridus	0
F	F1	NAm	PostM	StndNcrp	10		28		Cylicostephanus longibursatus	100
F	F1	NAm	PostM	StndNcrp	10		28		Cylicostephanus minutus	100
F	F1	NAm	PostM	StndNcrp	10		28		Gyalocephalus capitatus	30
F	F1	NAm	PostM	StndNcrp	10		28		Parapoteriostomum euproctus	60
F	F1	NAm	PostM	StndNcrp	10		28		Parapoteriostomum mettami	50
F	F1	NAm	PostM	StndNcrp	10		28		Petrovinema poculatus	100
F	F1	NAm	PostM	StndNcrp	10		28		Poteriostomum imparidentatum	80
F	F1	NAm	PostM	StndNcrp	10		28		Poteriostomum ratzii	40
F	F1	NAm	PostM	StndNcrp	10		28		Tridentoinfundibulum gobi	0
F	F1	NAm	PostM	StndNcrp	10		28		Triodontophorus brevicauda	70
F	F1	NAm	PostM	StndNcrp	10		28		Triodontophorus minor	0
F	F1	NAm	PostM	StndNcrp	10		28		Triodontophorus nipponicus	0
F	F1	NAm	PostM	StndNcrp	10		28		Triodontophorus serratus	90
F	F1	NAm	PostM	StndNcrp	10		28		Triodontophorus tenuicollis	30
G	G1	WEur	PostM	StndNcrp	42	42	20	20	Coronocyclus coronatus	69	20.2
G	G1	WEur	PostM	StndNcrp	42	42	20	20	Coronocyclus labiatus	31	6.1
G	G1	WEur	PostM	StndNcrp	42	42	20	20	Coronocyclus labratus	13	4.1
G	G1	WEur	PostM	StndNcrp	42	42	20	20	Cyathostomum alveatum	0	0
G	G1	WEur	PostM	StndNcrp	42	42	20	20	Cyathostomum catinatum	50	9.3
G	G1	WEur	PostM	StndNcrp	42	42	20	20	Cyathostomum pateratum	6	2.3
G	G1	WEur	PostM	StndNcrp	42	42	20	20	Cyathostomum tetracanthum	19	2.1
G	G1	WEur	PostM	StndNcrp	42	42	20	20	Cylicocyclus ashworthi	0	0
G	G1	WEur	PostM	StndNcrp	42	42	20	20	Cylicocyclus auriculatus	0	0
G	G1	WEur	PostM	StndNcrp	42	42	20	20	Cylicocyclus brevicapsulatus	0	0
G	G1	WEur	PostM	StndNcrp	42	42	20	20	Cylicocyclus elongatus	3	0.9
G	G1	WEur	PostM	StndNcrp	42	42	20	20	Cylicocyclus insigne	53	10.1
G	G1	WEur	PostM	StndNcrp	42	42	20	20	Cylicocyclus leptostomus	6	2.4
G	G1	WEur	PostM	StndNcrp	42	42	20	20	Cylicocyclus nassatus	69	18.5
G	G1	WEur	PostM	StndNcrp	42	42	20	20	Cylicocyclus radiatus	0	0
G	G1	WEur	PostM	StndNcrp	42	42	20	20	Cylicocyclus ultrajectinus	25	3.4
G	G1	WEur	PostM	StndNcrp	42	42	20	20	Cylicodontophorus bicoronatus	9	0.1
G	G1	WEur	PostM	StndNcrp	42	42	20	20	Cylicostephanus asymetricus	0	0
G	G1	WEur	PostM	StndNcrp	42	42	20	20	Cylicostephanus bidentatus	0	0
G	G1	WEur	PostM	StndNcrp	42	42	20	20	Cylicostephanus calicatus	19	1.4
G	G1	WEur	PostM	StndNcrp	42	42	20	20	Cylicostephanus goldi	47	5.9
G	G1	WEur	PostM	StndNcrp	42	42	20	20	Cylicostephanus hybridus	0	0
G	G1	WEur	PostM	StndNcrp	42	42	20	20	Cylicostephanus longibursatus	13	1.8
G	G1	WEur	PostM	StndNcrp	42	42	20	20	Cylicostephanus minutus	19	3.8
G	G1	WEur	PostM	StndNcrp	42	42	20	20	Gyalocephalus capitatus	19	1.3
G	G1	WEur	PostM	StndNcrp	42	42	20	20	Parapoteriostomum euproctus	3	0.06
G	G1	WEur	PostM	StndNcrp	42	42	20	20	Parapoteriostomum mettami	0	0
G	G1	WEur	PostM	StndNcrp	42	42	20	20	Petrovinema poculatus	0	0
G	G1	WEur	PostM	StndNcrp	42	42	20	20	Poteriostomum imparidentatum	34	5.2
G	G1	WEur	PostM	StndNcrp	42	42	20	20	Poteriostomum ratzii	3	1.2
G	G1	WEur	PostM	StndNcrp	42	42	20	20	Tridentoinfundibulum gobi	0	0
G	G1	WEur	PostM	StndNcrp	42	42	20	20	Triodontophorus brevicauda	0	0
G	G1	WEur	PostM	StndNcrp	42	42	20	20	Triodontophorus minor	0	0
G	G1	WEur	PostM	StndNcrp	42	42	20	20	Triodontophorus nipponicus	0	0
G	G1	WEur	PostM	StndNcrp	42	42	20	20	Triodontophorus serratus	0	0
G	G1	WEur	PostM	StndNcrp	42	42	20	20	Triodontophorus tenuicollis	0	0
H	H1	NAm	PostM	CrtclT	7		25		Coronocyclus coronatus	83
H	H1	NAm	PostM	CrtclT	7		25		Coronocyclus labiatus	100
H	H1	NAm	PostM	CrtclT	7		25		Coronocyclus labratus	100
H	H1	NAm	PostM	CrtclT	7		25		Cyathostomum alveatum	0
H	H1	NAm	PostM	CrtclT	7		25		Cyathostomum catinatum	83
H	H1	NAm	PostM	CrtclT	7		25		Cyathostomum pateratum	83
H	H1	NAm	PostM	CrtclT	7		25		Cyathostomum tetracanthum	0
H	H1	NAm	PostM	CrtclT	7		25		Cylicocyclus ashworthi	0
H	H1	NAm	PostM	CrtclT	7		25		Cylicocyclus auriculatus	0
H	H1	NAm	PostM	CrtclT	7		25		Cylicocyclus brevicapsulatus	0
H	H1	NAm	PostM	CrtclT	7		25		Cylicocyclus elongatus	83
H	H1	NAm	PostM	CrtclT	7		25		Cylicocyclus insigne	100
H	H1	NAm	PostM	CrtclT	7		25		Cylicocyclus leptostomus	100
H	H1	NAm	PostM	CrtclT	7		25		Cylicocyclus nassatus	100
H	H1	NAm	PostM	CrtclT	7		25		Cylicocyclus radiatus	83
H	H1	NAm	PostM	CrtclT	7		25		Cylicocyclus ultrajectinus	0
H	H1	NAm	PostM	CrtclT	7		25		Cylicodontophorus bicoronatus	83
H	H1	NAm	PostM	CrtclT	7		25		Cylicostephanus asymetricus	50
H	H1	NAm	PostM	CrtclT	7		25		Cylicostephanus bidentatus	0
H	H1	NAm	PostM	CrtclT	7		25		Cylicostephanus calicatus	100
H	H1	NAm	PostM	CrtclT	7		25		Cylicostephanus goldi	100
H	H1	NAm	PostM	CrtclT	7		25		Cylicostephanus hybridus	0
H	H1	NAm	PostM	CrtclT	7		25		Cylicostephanus longibursatus	100
H	H1	NAm	PostM	CrtclT	7		25		Cylicostephanus minutus	100
H	H1	NAm	PostM	CrtclT	7		25		Gyalocephalus capitatus	17
H	H1	NAm	PostM	CrtclT	7		25		Parapoteriostomum euproctus	50
H	H1	NAm	PostM	CrtclT	7		25		Parapoteriostomum mettami	33
H	H1	NAm	PostM	CrtclT	7		25		Petrovinema poculatus	33
H	H1	NAm	PostM	CrtclT	7		25		Poteriostomum imparidentatum	83
H	H1	NAm	PostM	CrtclT	7		25		Poteriostomum ratzii	17
H	H1	NAm	PostM	CrtclT	7		25		Tridentoinfundibulum gobi	0
H	H1	NAm	PostM	CrtclT	7		25		Triodontophorus brevicauda	83
H	H1	NAm	PostM	CrtclT	7		25		Triodontophorus minor	0
H	H1	NAm	PostM	CrtclT	7		25		Triodontophorus nipponicus	0
H	H1	NAm	PostM	CrtclT	7		25		Triodontophorus serratus	83
H	H1	NAm	PostM	CrtclT	7		25		Triodontophorus tenuicollis	50
I	I1	NAm	PostM	CrtclT	8	8	18	18	Coronocyclus coronatus	87.5	0.746044
I	I1	NAm	PostM	CrtclT	8	8	18	18	Coronocyclus labiatus	12.5	0.0178345
I	I1	NAm	PostM	CrtclT	8	8	18	18	Coronocyclus labratus	50	0.598759
I	I1	NAm	PostM	CrtclT	8	8	18	18	Cyathostomum alveatum	0	0
I	I1	NAm	PostM	CrtclT	8	8	18	18	Cyathostomum catinatum	100	21.3545
I	I1	NAm	PostM	CrtclT	8	8	18	18	Cyathostomum pateratum	0	0
I	I1	NAm	PostM	CrtclT	8	8	18	18	Cyathostomum tetracanthum	0	0
I	I1	NAm	PostM	CrtclT	8	8	18	18	Cylicocyclus ashworthi	0	0
I	I1	NAm	PostM	CrtclT	8	8	18	18	Cylicocyclus auriculatus	0	0
I	I1	NAm	PostM	CrtclT	8	8	18	18	Cylicocyclus brevicapsulatus	0	0
I	I1	NAm	PostM	CrtclT	8	8	18	18	Cylicocyclus elongatus	0	0
I	I1	NAm	PostM	CrtclT	8	8	18	18	Cylicocyclus insigne	0	0
I	I1	NAm	PostM	CrtclT	8	8	18	18	Cylicocyclus leptostomus	100	5.5253
I	I1	NAm	PostM	CrtclT	8	8	18	18	Cylicocyclus nassatus	100	19.8927
I	I1	NAm	PostM	CrtclT	8	8	18	18	Cylicocyclus radiatus	0	0
I	I1	NAm	PostM	CrtclT	8	8	18	18	Cylicocyclus ultrajectinus	0	0
I	I1	NAm	PostM	CrtclT	8	8	18	18	Cylicodontophorus bicoronatus	37.5	0.0533032
I	I1	NAm	PostM	CrtclT	8	8	18	18	Cylicostephanus asymetricus	50	0.2064
I	I1	NAm	PostM	CrtclT	8	8	18	18	Cylicostephanus bidentatus	0	0
I	I1	NAm	PostM	CrtclT	8	8	18	18	Cylicostephanus calicatus	75	0.81077
I	I1	NAm	PostM	CrtclT	8	8	18	18	Cylicostephanus goldi	100	6.42203
I	I1	NAm	PostM	CrtclT	8	8	18	18	Cylicostephanus hybridus	0	0
I	I1	NAm	PostM	CrtclT	8	8	18	18	Cylicostephanus longibursatus	100	33.8676
I	I1	NAm	PostM	CrtclT	8	8	18	18	Cylicostephanus minutus	100	10.1809
I	I1	NAm	PostM	CrtclT	8	8	18	18	Gyalocephalus capitatus	12.5	0.00961862
I	I1	NAm	PostM	CrtclT	8	8	18	18	Parapoteriostomum euproctus	0	0
I	I1	NAm	PostM	CrtclT	8	8	18	18	Parapoteriostomum mettami	0	0
I	I1	NAm	PostM	CrtclT	8	8	18	18	Petrovinema poculatus	37.5	0.0458888
I	I1	NAm	PostM	CrtclT	8	8	18	18	Poteriostomum imparidentatum	25	0.0510989
I	I1	NAm	PostM	CrtclT	8	8	18	18	Poteriostomum ratzii	0	0
I	I1	NAm	PostM	CrtclT	8	8	18	18	Tridentoinfundibulum gobi	0	0
I	I1	NAm	PostM	CrtclT	8	8	18	18	Triodontophorus brevicauda	25	0.0350679
I	I1	NAm	PostM	CrtclT	8	8	18	18	Triodontophorus minor	0	0
I	I1	NAm	PostM	CrtclT	8	8	18	18	Triodontophorus nipponicus	12.5	0.0178345
I	I1	NAm	PostM	CrtclT	8	8	18	18	Triodontophorus serratus	0	0
I	I1	NAm	PostM	CrtclT	8	8	18	18	Triodontophorus tenuicollis	50	0.164318
J	J1	NAm	PostM	CrtclT	4	4	16	16	Coronocyclus coronatus	75	3.28
J	J1	NAm	PostM	CrtclT	4	4	16	16	Coronocyclus labiatus	0	0
J	J1	NAm	PostM	CrtclT	4	4	16	16	Coronocyclus labratus	25	0.05
J	J1	NAm	PostM	CrtclT	4	4	16	16	Cyathostomum alveatum	0	0
J	J1	NAm	PostM	CrtclT	4	4	16	16	Cyathostomum catinatum	100	23.02
J	J1	NAm	PostM	CrtclT	4	4	16	16	Cyathostomum pateratum	25	0.14
J	J1	NAm	PostM	CrtclT	4	4	16	16	Cyathostomum tetracanthum	0	0
J	J1	NAm	PostM	CrtclT	4	4	16	16	Cylicocyclus ashworthi	0	0
J	J1	NAm	PostM	CrtclT	4	4	16	16	Cylicocyclus auriculatus	0	0
J	J1	NAm	PostM	CrtclT	4	4	16	16	Cylicocyclus brevicapsulatus	0	0
J	J1	NAm	PostM	CrtclT	4	4	16	16	Cylicocyclus elongatus	25	0.05
J	J1	NAm	PostM	CrtclT	4	4	16	16	Cylicocyclus insigne	50	0.17
J	J1	NAm	PostM	CrtclT	4	4	16	16	Cylicocyclus leptostomus	50	3.65
J	J1	NAm	PostM	CrtclT	4	4	16	16	Cylicocyclus nassatus	100	24.62
J	J1	NAm	PostM	CrtclT	4	4	16	16	Cylicocyclus radiatus	0	0
J	J1	NAm	PostM	CrtclT	4	4	16	16	Cylicocyclus ultrajectinus	0	0
J	J1	NAm	PostM	CrtclT	4	4	16	16	Cylicodontophorus bicoronatus	0	0
J	J1	NAm	PostM	CrtclT	4	4	16	16	Cylicostephanus asymetricus	25	0.05
J	J1	NAm	PostM	CrtclT	4	4	16	16	Cylicostephanus bidentatus	0	0
J	J1	NAm	PostM	CrtclT	4	4	16	16	Cylicostephanus calicatus	50	1.82
J	J1	NAm	PostM	CrtclT	4	4	16	16	Cylicostephanus goldi	75	3.12
J	J1	NAm	PostM	CrtclT	4	4	16	16	Cylicostephanus hybridus	0	0
J	J1	NAm	PostM	CrtclT	4	4	16	16	Cylicostephanus longibursatus	100	28.84
J	J1	NAm	PostM	CrtclT	4	4	16	16	Cylicostephanus minutus	75	10.96
J	J1	NAm	PostM	CrtclT	4	4	16	16	Gyalocephalus capitatus	25	0.05
J	J1	NAm	PostM	CrtclT	4	4	16	16	Parapoteriostomum euproctus	0	0
J	J1	NAm	PostM	CrtclT	4	4	16	16	Parapoteriostomum mettami	0	0
J	J1	NAm	PostM	CrtclT	4	4	16	16	Petrovinema poculatus	25	0.05
J	J1	NAm	PostM	CrtclT	4	4	16	16	Poteriostomum imparidentatum	50	0.16
J	J1	NAm	PostM	CrtclT	4	4	16	16	Poteriostomum ratzii	0	0
J	J1	NAm	PostM	CrtclT	4	4	16	16	Tridentoinfundibulum gobi	0	0
J	J1	NAm	PostM	CrtclT	4	4	16	16	Triodontophorus brevicauda	0	0
J	J1	NAm	PostM	CrtclT	4	4	16	16	Triodontophorus minor	0	0
J	J1	NAm	PostM	CrtclT	4	4	16	16	Triodontophorus nipponicus	0	0
J	J1	NAm	PostM	CrtclT	4	4	16	16	Triodontophorus serratus	0	0
J	J1	NAm	PostM	CrtclT	4	4	16	16	Triodontophorus tenuicollis	0	0
K	K1	WEur	PostM	StndNcrp	18		23		Coronocyclus coronatus	88.89
K	K1	WEur	PostM	StndNcrp	18		23		Coronocyclus labiatus	16.67
K	K1	WEur	PostM	StndNcrp	18		23		Coronocyclus labratus	72.22
K	K1	WEur	PostM	StndNcrp	18		23		Cyathostomum alveatum	0
K	K1	WEur	PostM	StndNcrp	18		23		Cyathostomum catinatum	77.78
K	K1	WEur	PostM	StndNcrp	18		23		Cyathostomum pateratum	16.67
K	K1	WEur	PostM	StndNcrp	18		23		Cyathostomum tetracanthum	0
K	K1	WEur	PostM	StndNcrp	18		23		Cylicocyclus ashworthi	0
K	K1	WEur	PostM	StndNcrp	18		23		Cylicocyclus auriculatus	0
K	K1	WEur	PostM	StndNcrp	18		23		Cylicocyclus brevicapsulatus	27.78
K	K1	WEur	PostM	StndNcrp	18		23		Cylicocyclus elongatus	38.89
K	K1	WEur	PostM	StndNcrp	18		23		Cylicocyclus insigne	66.67
K	K1	WEur	PostM	StndNcrp	18		23		Cylicocyclus leptostomus	61.11
K	K1	WEur	PostM	StndNcrp	18		23		Cylicocyclus nassatus	83.33
K	K1	WEur	PostM	StndNcrp	18		23		Cylicocyclus radiatus	0
K	K1	WEur	PostM	StndNcrp	18		23		Cylicocyclus ultrajectinus	38.89
K	K1	WEur	PostM	StndNcrp	18		23		Cylicodontophorus bicoronatus	27.78
K	K1	WEur	PostM	StndNcrp	18		23		Cylicostephanus asymetricus	0
K	K1	WEur	PostM	StndNcrp	18		23		Cylicostephanus bidentatus	16.67
K	K1	WEur	PostM	StndNcrp	18		23		Cylicostephanus calicatus	88.89
K	K1	WEur	PostM	StndNcrp	18		23		Cylicostephanus goldi	61.11
K	K1	WEur	PostM	StndNcrp	18		23		Cylicostephanus hybridus	5.56
K	K1	WEur	PostM	StndNcrp	18		23		Cylicostephanus longibursatus	83.33
K	K1	WEur	PostM	StndNcrp	18		23		Cylicostephanus minutus	88.89
K	K1	WEur	PostM	StndNcrp	18		23		Gyalocephalus capitatus	0
K	K1	WEur	PostM	StndNcrp	18		23		Parapoteriostomum euproctus	0
K	K1	WEur	PostM	StndNcrp	18		23		Parapoteriostomum mettami	33.33
K	K1	WEur	PostM	StndNcrp	18		23		Petrovinema poculatus	55.56
K	K1	WEur	PostM	StndNcrp	18		23		Poteriostomum imparidentatum	0
K	K1	WEur	PostM	StndNcrp	18		23		Poteriostomum ratzii	0
K	K1	WEur	PostM	StndNcrp	18		23		Tridentoinfundibulum gobi	0
K	K1	WEur	PostM	StndNcrp	18		23		Triodontophorus brevicauda	16.67
K	K1	WEur	PostM	StndNcrp	18		23		Triodontophorus minor	11.11
K	K1	WEur	PostM	StndNcrp	18		23		Triodontophorus nipponicus	0
K	K1	WEur	PostM	StndNcrp	18		23		Triodontophorus serratus	16.67
K	K1	WEur	PostM	StndNcrp	18		23		Triodontophorus tenuicollis	0
K	K2	WEur	PostM	StndNcrp		9		24	Coronocyclus coronatus		7.54395
K	K2	WEur	PostM	StndNcrp		9		24	Coronocyclus labiatus		0.0702416
K	K2	WEur	PostM	StndNcrp		9		24	Coronocyclus labratus		12.8081
K	K2	WEur	PostM	StndNcrp		9		24	Cyathostomum alveatum		0
K	K2	WEur	PostM	StndNcrp		9		24	Cyathostomum catinatum		1.63864
K	K2	WEur	PostM	StndNcrp		9		24	Cyathostomum pateratum		0.00602071
K	K2	WEur	PostM	StndNcrp		9		24	Cyathostomum tetracanthum		0
K	K2	WEur	PostM	StndNcrp		9		24	Cylicocyclus ashworthi		0
K	K2	WEur	PostM	StndNcrp		9		24	Cylicocyclus auriculatus		0
K	K2	WEur	PostM	StndNcrp		9		24	Cylicocyclus brevicapsulatus		0.0301036
K	K2	WEur	PostM	StndNcrp		9		24	Cylicocyclus elongatus		0.297022
K	K2	WEur	PostM	StndNcrp		9		24	Cylicocyclus insigne		0.250863
K	K2	WEur	PostM	StndNcrp		9		24	Cylicocyclus leptostomus		2.95617
K	K2	WEur	PostM	StndNcrp		9		24	Cylicocyclus nassatus		1.39881
K	K2	WEur	PostM	StndNcrp		9		24	Cylicocyclus radiatus		0
K	K2	WEur	PostM	StndNcrp		9		24	Cylicocyclus ultrajectinus		0.0100345
K	K2	WEur	PostM	StndNcrp		9		24	Cylicodontophorus bicoronatus		0.0431484
K	K2	WEur	PostM	StndNcrp		9		24	Cylicostephanus asymetricus		0
K	K2	WEur	PostM	StndNcrp		9		24	Cylicostephanus bidentatus		0.0130449
K	K2	WEur	PostM	StndNcrp		9		24	Cylicostephanus calicatus		5.78691
K	K2	WEur	PostM	StndNcrp		9		24	Cylicostephanus goldi		4.071
K	K2	WEur	PostM	StndNcrp		9		24	Cylicostephanus hybridus		0.00301036
K	K2	WEur	PostM	StndNcrp		9		24	Cylicostephanus longibursatus		49.8746
K	K2	WEur	PostM	StndNcrp		9		24	Cylicostephanus minutus		11.915
K	K2	WEur	PostM	StndNcrp		9		24	Gyalocephalus capitatus		0
K	K2	WEur	PostM	StndNcrp		9		24	Parapoteriostomum euproctus		0
K	K2	WEur	PostM	StndNcrp		9		24	Parapoteriostomum mettami		0.11038
K	K2	WEur	PostM	StndNcrp		9		24	Petrovinema poculatus		0.699406
K	K2	WEur	PostM	StndNcrp		9		24	Poteriostomum imparidentatum		0
K	K2	WEur	PostM	StndNcrp		9		24	Poteriostomum ratzii		0
K	K2	WEur	PostM	StndNcrp		9		24	Tridentoinfundibulum gobi		0
K	K2	WEur	PostM	StndNcrp		9		24	Triodontophorus brevicauda		0.0531829
K	K2	WEur	PostM	StndNcrp		9		24	Triodontophorus minor		0.00301036
K	K2	WEur	PostM	StndNcrp		9		24	Triodontophorus nipponicus		0
K	K2	WEur	PostM	StndNcrp		9		24	Triodontophorus serratus		0.0431484
K	K2	WEur	PostM	StndNcrp		9		24	Triodontophorus tenuicollis		0.374288
K	K3	WEur	PostM	StndNcrp		9		18	Coronocyclus coronatus		7.55618
K	K3	WEur	PostM	StndNcrp		9		18	Coronocyclus labiatus		0.0530879
K	K3	WEur	PostM	StndNcrp		9		18	Coronocyclus labratus		1.41568
K	K3	WEur	PostM	StndNcrp		9		18	Cyathostomum alveatum		0
K	K3	WEur	PostM	StndNcrp		9		18	Cyathostomum catinatum		4.47708
K	K3	WEur	PostM	StndNcrp		9		18	Cyathostomum pateratum		0.0530879
K	K3	WEur	PostM	StndNcrp		9		18	Cyathostomum tetracanthum		0
K	K3	WEur	PostM	StndNcrp		9		18	Cylicocyclus ashworthi		0
K	K3	WEur	PostM	StndNcrp		9		18	Cylicocyclus auriculatus		0
K	K3	WEur	PostM	StndNcrp		9		18	Cylicocyclus brevicapsulatus		0.123872
K	K3	WEur	PostM	StndNcrp		9		18	Cylicocyclus elongatus		0
K	K3	WEur	PostM	StndNcrp		9		18	Cylicocyclus insigne		0.424704
K	K3	WEur	PostM	StndNcrp		9		18	Cylicocyclus leptostomus		0.530879
K	K3	WEur	PostM	StndNcrp		9		18	Cylicocyclus nassatus		5.66271
K	K3	WEur	PostM	StndNcrp		9		18	Cylicocyclus radiatus		0
K	K3	WEur	PostM	StndNcrp		9		18	Cylicocyclus ultrajectinus		0.477792
K	K3	WEur	PostM	StndNcrp		9		18	Cylicodontophorus bicoronatus		0
K	K3	WEur	PostM	StndNcrp		9		18	Cylicostephanus asymetricus		0
K	K3	WEur	PostM	StndNcrp		9		18	Cylicostephanus bidentatus		0
K	K3	WEur	PostM	StndNcrp		9		18	Cylicostephanus calicatus		52.7871
K	K3	WEur	PostM	StndNcrp		9		18	Cylicostephanus goldi		5.55654
K	K3	WEur	PostM	StndNcrp		9		18	Cylicostephanus hybridus		0
K	K3	WEur	PostM	StndNcrp		9		18	Cylicostephanus longibursatus		9.14882
K	K3	WEur	PostM	StndNcrp		9		18	Cylicostephanus minutus		10.1575
K	K3	WEur	PostM	StndNcrp		9		18	Gyalocephalus capitatus		0
K	K3	WEur	PostM	StndNcrp		9		18	Parapoteriostomum euproctus		0
K	K3	WEur	PostM	StndNcrp		9		18	Parapoteriostomum mettami		0.760927
K	K3	WEur	PostM	StndNcrp		9		18	Petrovinema poculatus		0.707839
K	K3	WEur	PostM	StndNcrp		9		18	Poteriostomum imparidentatum		0
K	K3	WEur	PostM	StndNcrp		9		18	Poteriostomum ratzii		0
K	K3	WEur	PostM	StndNcrp		9		18	Tridentoinfundibulum gobi		0
K	K3	WEur	PostM	StndNcrp		9		18	Triodontophorus brevicauda		0
K	K3	WEur	PostM	StndNcrp		9		18	Triodontophorus minor		0.0530879
K	K3	WEur	PostM	StndNcrp		9		18	Triodontophorus nipponicus		0
K	K3	WEur	PostM	StndNcrp		9		18	Triodontophorus serratus		0.0530879
K	K3	WEur	PostM	StndNcrp		9		18	Triodontophorus tenuicollis		0
L	L1	EEur	PostM	StndNcrp	50	50	26	26	Coronocyclus coronatus	46	3.47
L	L1	EEur	PostM	StndNcrp	50	50	26	26	Coronocyclus labiatus	16	0.17
L	L1	EEur	PostM	StndNcrp	50	50	26	26	Coronocyclus labratus	34	0.47
L	L1	EEur	PostM	StndNcrp	50	50	26	26	Cyathostomum alveatum	0	0
L	L1	EEur	PostM	StndNcrp	50	50	26	26	Cyathostomum catinatum	80	29.09
L	L1	EEur	PostM	StndNcrp	50	50	26	26	Cyathostomum pateratum	22	1.04
L	L1	EEur	PostM	StndNcrp	50	50	26	26	Cyathostomum tetracanthum	0	0
L	L1	EEur	PostM	StndNcrp	50	50	26	26	Cylicocyclus ashworthi	34	4.57
L	L1	EEur	PostM	StndNcrp	50	50	26	26	Cylicocyclus auriculatus	0	0
L	L1	EEur	PostM	StndNcrp	50	50	26	26	Cylicocyclus brevicapsulatus	0	0
L	L1	EEur	PostM	StndNcrp	50	50	26	26	Cylicocyclus elongatus	10	0.04
L	L1	EEur	PostM	StndNcrp	50	50	26	26	Cylicocyclus insigne	32	0.32
L	L1	EEur	PostM	StndNcrp	50	50	26	26	Cylicocyclus leptostomus	40	3.27
L	L1	EEur	PostM	StndNcrp	50	50	26	26	Cylicocyclus nassatus	72	32.13
L	L1	EEur	PostM	StndNcrp	50	50	26	26	Cylicocyclus radiatus	2	0.00186504
L	L1	EEur	PostM	StndNcrp	50	50	26	26	Cylicocyclus ultrajectinus	0	0
L	L1	EEur	PostM	StndNcrp	50	50	26	26	Cylicodontophorus bicoronatus	22	0.08
L	L1	EEur	PostM	StndNcrp	50	50	26	26	Cylicostephanus asymetricus	10	0.05
L	L1	EEur	PostM	StndNcrp	50	50	26	26	Cylicostephanus bidentatus	0	0
L	L1	EEur	PostM	StndNcrp	50	50	26	26	Cylicostephanus calicatus	44	4.46
L	L1	EEur	PostM	StndNcrp	50	50	26	26	Cylicostephanus goldi	60	6.52
L	L1	EEur	PostM	StndNcrp	50	50	26	26	Cylicostephanus hybridus	22	0.09
L	L1	EEur	PostM	StndNcrp	50	50	26	26	Cylicostephanus longibursatus	54	11.24
L	L1	EEur	PostM	StndNcrp	50	50	26	26	Cylicostephanus minutus	40	2.64
L	L1	EEur	PostM	StndNcrp	50	50	26	26	Gyalocephalus capitatus	28	0.15
L	L1	EEur	PostM	StndNcrp	50	50	26	26	Parapoteriostomum euproctus	0	0
L	L1	EEur	PostM	StndNcrp	50	50	26	26	Parapoteriostomum mettami	10	0.04
L	L1	EEur	PostM	StndNcrp	50	50	26	26	Petrovinema poculatus	8	0.02
L	L1	EEur	PostM	StndNcrp	50	50	26	26	Poteriostomum imparidentatum	20	0.08
L	L1	EEur	PostM	StndNcrp	50	50	26	26	Poteriostomum ratzii	2	0.01
L	L1	EEur	PostM	StndNcrp	50	50	26	26	Tridentoinfundibulum gobi	0	0
L	L1	EEur	PostM	StndNcrp	50	50	26	26	Triodontophorus brevicauda	20	0.01
L	L1	EEur	PostM	StndNcrp	50	50	26	26	Triodontophorus minor	0	0
L	L1	EEur	PostM	StndNcrp	50	50	26	26	Triodontophorus nipponicus	2	0.00130553
L	L1	EEur	PostM	StndNcrp	50	50	26	26	Triodontophorus serratus	36	0.04
L	L1	EEur	PostM	StndNcrp	50	50	26	26	Triodontophorus tenuicollis	0	0
M	M1	SAfr	PostM	StndNcrp	17		16		Coronocyclus coronatus	82.4
M	M1	SAfr	PostM	StndNcrp	17		16		Coronocyclus labiatus	0
M	M1	SAfr	PostM	StndNcrp	17		16		Coronocyclus labratus	58.8
M	M1	SAfr	PostM	StndNcrp	17		16		Cyathostomum alveatum	0
M	M1	SAfr	PostM	StndNcrp	17		16		Cyathostomum catinatum	88.2
M	M1	SAfr	PostM	StndNcrp	17		16		Cyathostomum pateratum	0
M	M1	SAfr	PostM	StndNcrp	17		16		Cyathostomum tetracanthum	0
M	M1	SAfr	PostM	StndNcrp	17		16		Cylicocyclus ashworthi	0
M	M1	SAfr	PostM	StndNcrp	17		16		Cylicocyclus auriculatus	0
M	M1	SAfr	PostM	StndNcrp	17		16		Cylicocyclus brevicapsulatus	0
M	M1	SAfr	PostM	StndNcrp	17		16		Cylicocyclus elongatus	5.9
M	M1	SAfr	PostM	StndNcrp	17		16		Cylicocyclus insigne	41.2
M	M1	SAfr	PostM	StndNcrp	17		16		Cylicocyclus leptostomus	41.2
M	M1	SAfr	PostM	StndNcrp	17		16		Cylicocyclus nassatus	94.1
M	M1	SAfr	PostM	StndNcrp	17		16		Cylicocyclus radiatus	0
M	M1	SAfr	PostM	StndNcrp	17		16		Cylicocyclus ultrajectinus	0
M	M1	SAfr	PostM	StndNcrp	17		16		Cylicodontophorus bicoronatus	0
M	M1	SAfr	PostM	StndNcrp	17		16		Cylicostephanus asymetricus	0
M	M1	SAfr	PostM	StndNcrp	17		16		Cylicostephanus bidentatus	0
M	M1	SAfr	PostM	StndNcrp	17		16		Cylicostephanus calicatus	100
M	M1	SAfr	PostM	StndNcrp	17		16		Cylicostephanus goldi	100
M	M1	SAfr	PostM	StndNcrp	17		16		Cylicostephanus hybridus	0
M	M1	SAfr	PostM	StndNcrp	17		16		Cylicostephanus longibursatus	100
M	M1	SAfr	PostM	StndNcrp	17		16		Cylicostephanus minutus	88.2
M	M1	SAfr	PostM	StndNcrp	17		16		Gyalocephalus capitatus	17.6
M	M1	SAfr	PostM	StndNcrp	17		16		Parapoteriostomum euproctus	35.3
M	M1	SAfr	PostM	StndNcrp	17		16		Parapoteriostomum mettami	0
M	M1	SAfr	PostM	StndNcrp	17		16		Petrovinema poculatus	5.9
M	M1	SAfr	PostM	StndNcrp	17		16		Poteriostomum imparidentatum	0
M	M1	SAfr	PostM	StndNcrp	17		16		Poteriostomum ratzii	17.6
M	M1	SAfr	PostM	StndNcrp	17		16		Tridentoinfundibulum gobi	0
M	M1	SAfr	PostM	StndNcrp	17		16		Triodontophorus brevicauda	0
M	M1	SAfr	PostM	StndNcrp	17		16		Triodontophorus minor	0
M	M1	SAfr	PostM	StndNcrp	17		16		Triodontophorus nipponicus	35.3
M	M1	SAfr	PostM	StndNcrp	17		16		Triodontophorus serratus	0
M	M1	SAfr	PostM	StndNcrp	17		16		Triodontophorus tenuicollis	0
N	N1	EEur	ExViv	DiagDwrm	28	28	21	21	Coronocyclus coronatus	54	0.713251
N	N1	EEur	ExViv	DiagDwrm	28	28	21	21	Coronocyclus labiatus	36	1.21476
N	N1	EEur	ExViv	DiagDwrm	28	28	21	21	Coronocyclus labratus	61	1.19247
N	N1	EEur	ExViv	DiagDwrm	28	28	21	21	Cyathostomum alveatum	0	0
N	N1	EEur	ExViv	DiagDwrm	28	28	21	21	Cyathostomum catinatum	100	35.3282
N	N1	EEur	ExViv	DiagDwrm	28	28	21	21	Cyathostomum pateratum	82	7.86805
N	N1	EEur	ExViv	DiagDwrm	28	28	21	21	Cyathostomum tetracanthum	0	0
N	N1	EEur	ExViv	DiagDwrm	28	28	21	21	Cylicocyclus ashworthi	68	4.75872
N	N1	EEur	ExViv	DiagDwrm	28	28	21	21	Cylicocyclus auriculatus	0	0
N	N1	EEur	ExViv	DiagDwrm	28	28	21	21	Cylicocyclus brevicapsulatus	4	0.0111445
N	N1	EEur	ExViv	DiagDwrm	28	28	21	21	Cylicocyclus elongatus	18	0.0334336
N	N1	EEur	ExViv	DiagDwrm	28	28	21	21	Cylicocyclus insigne	39	4.37981
N	N1	EEur	ExViv	DiagDwrm	28	28	21	21	Cylicocyclus leptostomus	64	7.89034
N	N1	EEur	ExViv	DiagDwrm	28	28	21	21	Cylicocyclus nassatus	93	7.67859
N	N1	EEur	ExViv	DiagDwrm	28	28	21	21	Cylicocyclus radiatus	21	0.924997
N	N1	EEur	ExViv	DiagDwrm	28	28	21	21	Cylicocyclus ultrajectinus	0	0
N	N1	EEur	ExViv	DiagDwrm	28	28	21	21	Cylicodontophorus bicoronatus	0	0
N	N1	EEur	ExViv	DiagDwrm	28	28	21	21	Cylicostephanus asymetricus	0	0
N	N1	EEur	ExViv	DiagDwrm	28	28	21	21	Cylicostephanus bidentatus	0	0
N	N1	EEur	ExViv	DiagDwrm	28	28	21	21	Cylicostephanus calicatus	71	6.56414
N	N1	EEur	ExViv	DiagDwrm	28	28	21	21	Cylicostephanus goldi	82	4.95932
N	N1	EEur	ExViv	DiagDwrm	28	28	21	21	Cylicostephanus hybridus	0	0
N	N1	EEur	ExViv	DiagDwrm	28	28	21	21	Cylicostephanus longibursatus	93	13.8304
N	N1	EEur	ExViv	DiagDwrm	28	28	21	21	Cylicostephanus minutus	25	1.69397
N	N1	EEur	ExViv	DiagDwrm	28	28	21	21	Gyalocephalus capitatus	0	0
N	N1	EEur	ExViv	DiagDwrm	28	28	21	21	Parapoteriostomum euproctus	0	0
N	N1	EEur	ExViv	DiagDwrm	28	28	21	21	Parapoteriostomum mettami	11	0.0445782
N	N1	EEur	ExViv	DiagDwrm	28	28	21	21	Petrovinema poculatus	4	0.0222891
N	N1	EEur	ExViv	DiagDwrm	28	28	21	21	Poteriostomum imparidentatum	29	0.401204
N	N1	EEur	ExViv	DiagDwrm	28	28	21	21	Poteriostomum ratzii	0	0
N	N1	EEur	ExViv	DiagDwrm	28	28	21	21	Tridentoinfundibulum gobi	0	0
N	N1	EEur	ExViv	DiagDwrm	28	28	21	21	Triodontophorus brevicauda	7	0.156024
N	N1	EEur	ExViv	DiagDwrm	28	28	21	21	Triodontophorus minor	0	0
N	N1	EEur	ExViv	DiagDwrm	28	28	21	21	Triodontophorus nipponicus	0	0
N	N1	EEur	ExViv	DiagDwrm	28	28	21	21	Triodontophorus serratus	18	0.334336
N	N1	EEur	ExViv	DiagDwrm	28	28	21	21	Triodontophorus tenuicollis	0	0
N	N2	EEur	ExViv	DiagDwrm	23	23	17	17	Coronocyclus coronatus	87	2.30326
N	N2	EEur	ExViv	DiagDwrm	23	23	17	17	Coronocyclus labiatus	30	0.717244
N	N2	EEur	ExViv	DiagDwrm	23	23	17	17	Coronocyclus labratus	48	0.343469
N	N2	EEur	ExViv	DiagDwrm	23	23	17	17	Cyathostomum alveatum	0	0
N	N2	EEur	ExViv	DiagDwrm	23	23	17	17	Cyathostomum catinatum	96	22.1335
N	N2	EEur	ExViv	DiagDwrm	23	23	17	17	Cyathostomum pateratum	56	5.4854
N	N2	EEur	ExViv	DiagDwrm	23	23	17	17	Cyathostomum tetracanthum	0	0
N	N2	EEur	ExViv	DiagDwrm	23	23	17	17	Cylicocyclus ashworthi	61	2.44469
N	N2	EEur	ExViv	DiagDwrm	23	23	17	17	Cylicocyclus auriculatus	0	0
N	N2	EEur	ExViv	DiagDwrm	23	23	17	17	Cylicocyclus brevicapsulatus	0	0
N	N2	EEur	ExViv	DiagDwrm	23	23	17	17	Cylicocyclus elongatus	9	0.0202041
N	N2	EEur	ExViv	DiagDwrm	23	23	17	17	Cylicocyclus insigne	48	0.818264
N	N2	EEur	ExViv	DiagDwrm	23	23	17	17	Cylicocyclus leptostomus	74	2.29316
N	N2	EEur	ExViv	DiagDwrm	23	23	17	17	Cylicocyclus nassatus	100	32.7912
N	N2	EEur	ExViv	DiagDwrm	23	23	17	17	Cylicocyclus radiatus	0	0
N	N2	EEur	ExViv	DiagDwrm	23	23	17	17	Cylicocyclus ultrajectinus	0	0
N	N2	EEur	ExViv	DiagDwrm	23	23	17	17	Cylicodontophorus bicoronatus	4	0.0606122
N	N2	EEur	ExViv	DiagDwrm	23	23	17	17	Cylicostephanus asymetricus	0	0
N	N2	EEur	ExViv	DiagDwrm	23	23	17	17	Cylicostephanus bidentatus	0	0
N	N2	EEur	ExViv	DiagDwrm	23	23	17	17	Cylicostephanus calicatus	87	9.13224
N	N2	EEur	ExViv	DiagDwrm	23	23	17	17	Cylicostephanus goldi	56	2.42449
N	N2	EEur	ExViv	DiagDwrm	23	23	17	17	Cylicostephanus hybridus	26	0.10102
N	N2	EEur	ExViv	DiagDwrm	23	23	17	17	Cylicostephanus longibursatus	100	17.6482
N	N2	EEur	ExViv	DiagDwrm	23	23	17	17	Cylicostephanus minutus	30	1.24255
N	N2	EEur	ExViv	DiagDwrm	23	23	17	17	Gyalocephalus capitatus	0	0
N	N2	EEur	ExViv	DiagDwrm	23	23	17	17	Parapoteriostomum euproctus	0	0
N	N2	EEur	ExViv	DiagDwrm	23	23	17	17	Parapoteriostomum mettami	0	0
N	N2	EEur	ExViv	DiagDwrm	23	23	17	17	Petrovinema poculatus	0	0
N	N2	EEur	ExViv	DiagDwrm	23	23	17	17	Poteriostomum imparidentatum	0	0
N	N2	EEur	ExViv	DiagDwrm	23	23	17	17	Poteriostomum ratzii	0	0
N	N2	EEur	ExViv	DiagDwrm	23	23	17	17	Tridentoinfundibulum gobi	0	0
N	N2	EEur	ExViv	DiagDwrm	23	23	17	17	Triodontophorus brevicauda	0	0
N	N2	EEur	ExViv	DiagDwrm	23	23	17	17	Triodontophorus minor	0	0
N	N2	EEur	ExViv	DiagDwrm	23	23	17	17	Triodontophorus nipponicus	0	0
N	N2	EEur	ExViv	DiagDwrm	23	23	17	17	Triodontophorus serratus	13	0.0404081
N	N2	EEur	ExViv	DiagDwrm	23	23	17	17	Triodontophorus tenuicollis	0	0
O	O1	EEur	ExViv	DiagDwrm	180	180	29	29	Coronocyclus coronatus	75	2.25293
O	O1	EEur	ExViv	DiagDwrm	180	180	29	29	Coronocyclus labiatus	31.67	0.901172
O	O1	EEur	ExViv	DiagDwrm	180	180	29	29	Coronocyclus labratus	35.56	0.560729
O	O1	EEur	ExViv	DiagDwrm	180	180	29	29	Cyathostomum alveatum	0	0
O	O1	EEur	ExViv	DiagDwrm	180	180	29	29	Cyathostomum catinatum	98.33	21.9886
O	O1	EEur	ExViv	DiagDwrm	180	180	29	29	Cyathostomum pateratum	57.22	1.87243
O	O1	EEur	ExViv	DiagDwrm	180	180	29	29	Cyathostomum tetracanthum	0	0
O	O1	EEur	ExViv	DiagDwrm	180	180	29	29	Cylicocyclus ashworthi	80	4.26555
O	O1	EEur	ExViv	DiagDwrm	180	180	29	29	Cylicocyclus auriculatus	0	0
O	O1	EEur	ExViv	DiagDwrm	180	180	29	29	Cylicocyclus brevicapsulatus	7.22	0.0500651
O	O1	EEur	ExViv	DiagDwrm	180	180	29	29	Cylicocyclus elongatus	16.11	0.120156
O	O1	EEur	ExViv	DiagDwrm	180	180	29	29	Cylicocyclus insigne	42.78	0.791028
O	O1	EEur	ExViv	DiagDwrm	180	180	29	29	Cylicocyclus leptostomus	75.56	5.41704
O	O1	EEur	ExViv	DiagDwrm	180	180	29	29	Cylicocyclus nassatus	97.78	39.7116
O	O1	EEur	ExViv	DiagDwrm	180	180	29	29	Cylicocyclus radiatus	4.4	0.0300391
O	O1	EEur	ExViv	DiagDwrm	180	180	29	29	Cylicocyclus ultrajectinus	0.56	0.010013
O	O1	EEur	ExViv	DiagDwrm	180	180	29	29	Cylicodontophorus bicoronatus	7.2	0.0500651
O	O1	EEur	ExViv	DiagDwrm	180	180	29	29	Cylicostephanus asymetricus	0.56	0.010013
O	O1	EEur	ExViv	DiagDwrm	180	180	29	29	Cylicostephanus bidentatus	3.3	0.160208
O	O1	EEur	ExViv	DiagDwrm	180	180	29	29	Cylicostephanus calicatus	75.6	4.66607
O	O1	EEur	ExViv	DiagDwrm	180	180	29	29	Cylicostephanus goldi	81.67	2.07269
O	O1	EEur	ExViv	DiagDwrm	180	180	29	29	Cylicostephanus hybridus	10.56	0.110143
O	O1	EEur	ExViv	DiagDwrm	180	180	29	29	Cylicostephanus longibursatus	93.89	12.7466
O	O1	EEur	ExViv	DiagDwrm	180	180	29	29	Cylicostephanus minutus	58.33	1.78232
O	O1	EEur	ExViv	DiagDwrm	180	180	29	29	Gyalocephalus capitatus	0.56	0.010013
O	O1	EEur	ExViv	DiagDwrm	180	180	29	29	Parapoteriostomum euproctus	0	0
O	O1	EEur	ExViv	DiagDwrm	180	180	29	29	Parapoteriostomum mettami	8.9	0.0600781
O	O1	EEur	ExViv	DiagDwrm	180	180	29	29	Petrovinema poculatus	10	0.140182
O	O1	EEur	ExViv	DiagDwrm	180	180	29	29	Poteriostomum imparidentatum	11.1	0.0901172
O	O1	EEur	ExViv	DiagDwrm	180	180	29	29	Poteriostomum ratzii	0	0
O	O1	EEur	ExViv	DiagDwrm	180	180	29	29	Tridentoinfundibulum gobi	0	0
O	O1	EEur	ExViv	DiagDwrm	180	180	29	29	Triodontophorus brevicauda	4.44	0.0400521
O	O1	EEur	ExViv	DiagDwrm	180	180	29	29	Triodontophorus minor	0	0
O	O1	EEur	ExViv	DiagDwrm	180	180	29	29	Triodontophorus nipponicus	5.56	0.020026
O	O1	EEur	ExViv	DiagDwrm	180	180	29	29	Triodontophorus serratus	12.78	0.0600781
O	O1	EEur	ExViv	DiagDwrm	180	180	29	29	Triodontophorus tenuicollis	0.56	0.010013
P	P1	EEur	ExViv	DiagDwrm	83	83	28	28	Coronocyclus coronatus	84.3	2.65824
P	P1	EEur	ExViv	DiagDwrm	83	83	28	28	Coronocyclus labiatus	49.4	1.24386
P	P1	EEur	ExViv	DiagDwrm	83	83	28	28	Coronocyclus labratus	36.1	0.802488
P	P1	EEur	ExViv	DiagDwrm	83	83	28	28	Cyathostomum alveatum	0	0
P	P1	EEur	ExViv	DiagDwrm	83	83	28	28	Cyathostomum catinatum	100	16.3607
P	P1	EEur	ExViv	DiagDwrm	83	83	28	28	Cyathostomum pateratum	63.9	1.63507
P	P1	EEur	ExViv	DiagDwrm	83	83	28	28	Cyathostomum tetracanthum	0	0
P	P1	EEur	ExViv	DiagDwrm	83	83	28	28	Cylicocyclus ashworthi	74.7	5.17605
P	P1	EEur	ExViv	DiagDwrm	83	83	28	28	Cylicocyclus auriculatus	0	0
P	P1	EEur	ExViv	DiagDwrm	83	83	28	28	Cylicocyclus brevicapsulatus	4.8	0.0401244
P	P1	EEur	ExViv	DiagDwrm	83	83	28	28	Cylicocyclus elongatus	19.3	0.160498
P	P1	EEur	ExViv	DiagDwrm	83	83	28	28	Cylicocyclus insigne	68.7	1.02317
P	P1	EEur	ExViv	DiagDwrm	83	83	28	28	Cylicocyclus leptostomus	77.1	6.52021
P	P1	EEur	ExViv	DiagDwrm	83	83	28	28	Cylicocyclus nassatus	97.6	45.2804
P	P1	EEur	ExViv	DiagDwrm	83	83	28	28	Cylicocyclus radiatus	14.4	0.0601866
P	P1	EEur	ExViv	DiagDwrm	83	83	28	28	Cylicocyclus ultrajectinus	1.2	0.0100311
P	P1	EEur	ExViv	DiagDwrm	83	83	28	28	Cylicodontophorus bicoronatus	7.2	0.0702177
P	P1	EEur	ExViv	DiagDwrm	83	83	28	28	Cylicostephanus asymetricus	1.2	0.0200622
P	P1	EEur	ExViv	DiagDwrm	83	83	28	28	Cylicostephanus bidentatus	6	0.260809
P	P1	EEur	ExViv	DiagDwrm	83	83	28	28	Cylicostephanus calicatus	77.1	5.28639
P	P1	EEur	ExViv	DiagDwrm	83	83	28	28	Cylicostephanus goldi	80.7	1.3542
P	P1	EEur	ExViv	DiagDwrm	83	83	28	28	Cylicostephanus hybridus	10.8	0.130404
P	P1	EEur	ExViv	DiagDwrm	83	83	28	28	Cylicostephanus longibursatus	93.9	9.30886
P	P1	EEur	ExViv	DiagDwrm	83	83	28	28	Cylicostephanus minutus	53	1.91594
P	P1	EEur	ExViv	DiagDwrm	83	83	28	28	Gyalocephalus capitatus	1.2	0.0100311
P	P1	EEur	ExViv	DiagDwrm	83	83	28	28	Parapoteriostomum euproctus	0	0
P	P1	EEur	ExViv	DiagDwrm	83	83	28	28	Parapoteriostomum mettami	15.7	0.0902799
P	P1	EEur	ExViv	DiagDwrm	83	83	28	28	Petrovinema poculatus	20.5	0.210653
P	P1	EEur	ExViv	DiagDwrm	83	83	28	28	Poteriostomum imparidentatum	15.7	0.130404
P	P1	EEur	ExViv	DiagDwrm	83	83	28	28	Poteriostomum ratzii	0	0
P	P1	EEur	ExViv	DiagDwrm	83	83	28	28	Tridentoinfundibulum gobi	0	0
P	P1	EEur	ExViv	DiagDwrm	83	83	28	28	Triodontophorus brevicauda	9.6	0.0702177
P	P1	EEur	ExViv	DiagDwrm	83	83	28	28	Triodontophorus minor	0	0
P	P1	EEur	ExViv	DiagDwrm	83	83	28	28	Triodontophorus nipponicus	7.2	0.0200622
P	P1	EEur	ExViv	DiagDwrm	83	83	28	28	Triodontophorus serratus	38.6	0.150466
P	P1	EEur	ExViv	DiagDwrm	83	83	28	28	Triodontophorus tenuicollis	0	0
P	P2	EEur	ExViv	DiagDwrm	21	21	22	22	Coronocyclus coronatus	42.9	1.72241
P	P2	EEur	ExViv	DiagDwrm	21	21	22	22	Coronocyclus labiatus	9.5	0.290407
P	P2	EEur	ExViv	DiagDwrm	21	21	22	22	Coronocyclus labratus	23.8	0.0801122
P	P2	EEur	ExViv	DiagDwrm	21	21	22	22	Cyathostomum alveatum	0	0
P	P2	EEur	ExViv	DiagDwrm	21	21	22	22	Cyathostomum catinatum	90.5	37.2522
P	P2	EEur	ExViv	DiagDwrm	21	21	22	22	Cyathostomum pateratum	28.6	1.54216
P	P2	EEur	ExViv	DiagDwrm	21	21	22	22	Cyathostomum tetracanthum	0	0
P	P2	EEur	ExViv	DiagDwrm	21	21	22	22	Cylicocyclus ashworthi	61.9	1.47206
P	P2	EEur	ExViv	DiagDwrm	21	21	22	22	Cylicocyclus auriculatus	0	0
P	P2	EEur	ExViv	DiagDwrm	21	21	22	22	Cylicocyclus brevicapsulatus	0	0
P	P2	EEur	ExViv	DiagDwrm	21	21	22	22	Cylicocyclus elongatus	4.8	0.020028
P	P2	EEur	ExViv	DiagDwrm	21	21	22	22	Cylicocyclus insigne	23.8	0.560785
P	P2	EEur	ExViv	DiagDwrm	21	21	22	22	Cylicocyclus leptostomus	76.2	7.03986
P	P2	EEur	ExViv	DiagDwrm	21	21	22	22	Cylicocyclus nassatus	95.2	26.6573
P	P2	EEur	ExViv	DiagDwrm	21	21	22	22	Cylicocyclus radiatus	9.5	0.0500701
P	P2	EEur	ExViv	DiagDwrm	21	21	22	22	Cylicocyclus ultrajectinus	0	0
P	P2	EEur	ExViv	DiagDwrm	21	21	22	22	Cylicodontophorus bicoronatus	4.8	0.020028
P	P2	EEur	ExViv	DiagDwrm	21	21	22	22	Cylicostephanus asymetricus	0	0
P	P2	EEur	ExViv	DiagDwrm	21	21	22	22	Cylicostephanus bidentatus	9.5	0.0801122
P	P2	EEur	ExViv	DiagDwrm	21	21	22	22	Cylicostephanus calicatus	38.1	2.84398
P	P2	EEur	ExViv	DiagDwrm	21	21	22	22	Cylicostephanus goldi	85.7	2.89405
P	P2	EEur	ExViv	DiagDwrm	21	21	22	22	Cylicostephanus hybridus	4.8	0.15021
P	P2	EEur	ExViv	DiagDwrm	21	21	22	22	Cylicostephanus longibursatus	95.2	14.27
P	P2	EEur	ExViv	DiagDwrm	21	21	22	22	Cylicostephanus minutus	66.7	2.87402
P	P2	EEur	ExViv	DiagDwrm	21	21	22	22	Gyalocephalus capitatus	0	0
P	P2	EEur	ExViv	DiagDwrm	21	21	22	22	Parapoteriostomum euproctus	0	0
P	P2	EEur	ExViv	DiagDwrm	21	21	22	22	Parapoteriostomum mettami	4.8	0.0700981
P	P2	EEur	ExViv	DiagDwrm	21	21	22	22	Petrovinema poculatus	9.5	0.0700981
P	P2	EEur	ExViv	DiagDwrm	21	21	22	22	Poteriostomum imparidentatum	0	0
P	P2	EEur	ExViv	DiagDwrm	21	21	22	22	Poteriostomum ratzii	0	0
P	P2	EEur	ExViv	DiagDwrm	21	21	22	22	Tridentoinfundibulum gobi	0	0
P	P2	EEur	ExViv	DiagDwrm	21	21	22	22	Triodontophorus brevicauda	0	0
P	P2	EEur	ExViv	DiagDwrm	21	21	22	22	Triodontophorus minor	0	0
P	P2	EEur	ExViv	DiagDwrm	21	21	22	22	Triodontophorus nipponicus	4.8	0.020028
P	P2	EEur	ExViv	DiagDwrm	21	21	22	22	Triodontophorus serratus	0	0
P	P2	EEur	ExViv	DiagDwrm	21	21	22	22	Triodontophorus tenuicollis	4.8	0.020028
P	P3	EEur	ExViv	DiagDwrm	43	43	25	25	Coronocyclus coronatus	74.4	3.11991
P	P3	EEur	ExViv	DiagDwrm	43	43	25	25	Coronocyclus labiatus	6.9	0.400952
P	P3	EEur	ExViv	DiagDwrm	43	43	25	25	Coronocyclus labratus	27.9	0.313244
P	P3	EEur	ExViv	DiagDwrm	43	43	25	25	Cyathostomum alveatum	0	0
P	P3	EEur	ExViv	DiagDwrm	43	43	25	25	Cyathostomum catinatum	97.7	11.5148
P	P3	EEur	ExViv	DiagDwrm	43	43	25	25	Cyathostomum pateratum	53.5	1.37827
P	P3	EEur	ExViv	DiagDwrm	43	43	25	25	Cyathostomum tetracanthum	0	0
P	P3	EEur	ExViv	DiagDwrm	43	43	25	25	Cylicocyclus ashworthi	79.1	5.14973
P	P3	EEur	ExViv	DiagDwrm	43	43	25	25	Cylicocyclus auriculatus	0	0
P	P3	EEur	ExViv	DiagDwrm	43	43	25	25	Cylicocyclus brevicapsulatus	0	0
P	P3	EEur	ExViv	DiagDwrm	43	43	25	25	Cylicocyclus elongatus	23.3	0.187946
P	P3	EEur	ExViv	DiagDwrm	43	43	25	25	Cylicocyclus insigne	16.3	1.71658
P	P3	EEur	ExViv	DiagDwrm	43	43	25	25	Cylicocyclus leptostomus	79.1	3.25774
P	P3	EEur	ExViv	DiagDwrm	43	43	25	25	Cylicocyclus nassatus	100	56.0581
P	P3	EEur	ExViv	DiagDwrm	43	43	25	25	Cylicocyclus radiatus	4.6	0.125298
P	P3	EEur	ExViv	DiagDwrm	43	43	25	25	Cylicocyclus ultrajectinus	0	0
P	P3	EEur	ExViv	DiagDwrm	43	43	25	25	Cylicodontophorus bicoronatus	13.9	0.100238
P	P3	EEur	ExViv	DiagDwrm	43	43	25	25	Cylicostephanus asymetricus	0	0
P	P3	EEur	ExViv	DiagDwrm	43	43	25	25	Cylicostephanus bidentatus	6.9	0.112768
P	P3	EEur	ExViv	DiagDwrm	43	43	25	25	Cylicostephanus calicatus	81.4	7.84363
P	P3	EEur	ExViv	DiagDwrm	43	43	25	25	Cylicostephanus goldi	69.8	1.15274
P	P3	EEur	ExViv	DiagDwrm	43	43	25	25	Cylicostephanus hybridus	6.9	0.0751785
P	P3	EEur	ExViv	DiagDwrm	43	43	25	25	Cylicostephanus longibursatus	83.7	6.02681
P	P3	EEur	ExViv	DiagDwrm	43	43	25	25	Cylicostephanus minutus	62.8	1.22792
P	P3	EEur	ExViv	DiagDwrm	43	43	25	25	Gyalocephalus capitatus	0	0
P	P3	EEur	ExViv	DiagDwrm	43	43	25	25	Parapoteriostomum euproctus	0	0
P	P3	EEur	ExViv	DiagDwrm	43	43	25	25	Parapoteriostomum mettami	11.6	0.0751785
P	P3	EEur	ExViv	DiagDwrm	43	43	25	25	Petrovinema poculatus	6.9	0.0375893
P	P3	EEur	ExViv	DiagDwrm	43	43	25	25	Poteriostomum imparidentatum	6.9	0.0375893
P	P3	EEur	ExViv	DiagDwrm	43	43	25	25	Poteriostomum ratzii	0	0
P	P3	EEur	ExViv	DiagDwrm	43	43	25	25	Tridentoinfundibulum gobi	0	0
P	P3	EEur	ExViv	DiagDwrm	43	43	25	25	Triodontophorus brevicauda	2.3	0.0125298
P	P3	EEur	ExViv	DiagDwrm	43	43	25	25	Triodontophorus minor	0	0
P	P3	EEur	ExViv	DiagDwrm	43	43	25	25	Triodontophorus nipponicus	6.9	0.0375893
P	P3	EEur	ExViv	DiagDwrm	43	43	25	25	Triodontophorus serratus	4.6	0.0250595
P	P3	EEur	ExViv	DiagDwrm	43	43	25	25	Triodontophorus tenuicollis	2.3	0.0125298
P	P4	EEur	ExViv	DiagDwrm	40	40	29	29	Coronocyclus coronatus	65	1.69543
P	P4	EEur	ExViv	DiagDwrm	40	40	29	29	Coronocyclus labiatus	32.5	0.401284
P	P4	EEur	ExViv	DiagDwrm	40	40	29	29	Coronocyclus labratus	32.5	0.210674
P	P4	EEur	ExViv	DiagDwrm	40	40	29	29	Cyathostomum alveatum	0	0
P	P4	EEur	ExViv	DiagDwrm	40	40	29	29	Cyathostomum catinatum	97.5	29.0229
P	P4	EEur	ExViv	DiagDwrm	40	40	29	29	Cyathostomum pateratum	55	3.5313
P	P4	EEur	ExViv	DiagDwrm	40	40	29	29	Cyathostomum tetracanthum	0	0
P	P4	EEur	ExViv	DiagDwrm	40	40	29	29	Cylicocyclus ashworthi	70	2.82905
P	P4	EEur	ExViv	DiagDwrm	40	40	29	29	Cylicocyclus auriculatus	0	0
P	P4	EEur	ExViv	DiagDwrm	40	40	29	29	Cylicocyclus brevicapsulatus	0	0.0100321
P	P4	EEur	ExViv	DiagDwrm	40	40	29	29	Cylicocyclus elongatus	7.5	0.361156
P	P4	EEur	ExViv	DiagDwrm	40	40	29	29	Cylicocyclus insigne	22.5	0.401284
P	P4	EEur	ExViv	DiagDwrm	40	40	29	29	Cylicocyclus leptostomus	70	5.04615
P	P4	EEur	ExViv	DiagDwrm	40	40	29	29	Cylicocyclus nassatus	100	32.1228
P	P4	EEur	ExViv	DiagDwrm	40	40	29	29	Cylicocyclus radiatus	2.5	0.0401284
P	P4	EEur	ExViv	DiagDwrm	40	40	29	29	Cylicocyclus ultrajectinus	0	0.0100321
P	P4	EEur	ExViv	DiagDwrm	40	40	29	29	Cylicodontophorus bicoronatus	2.5	0.0200642
P	P4	EEur	ExViv	DiagDwrm	40	40	29	29	Cylicostephanus asymetricus	0	0.0100321
P	P4	EEur	ExViv	DiagDwrm	40	40	29	29	Cylicostephanus bidentatus	0	0.0100321
P	P4	EEur	ExViv	DiagDwrm	40	40	29	29	Cylicostephanus calicatus	70	3.37079
P	P4	EEur	ExViv	DiagDwrm	40	40	29	29	Cylicostephanus goldi	82.5	4.63483
P	P4	EEur	ExViv	DiagDwrm	40	40	29	29	Cylicostephanus hybridus	10	0.0401284
P	P4	EEur	ExViv	DiagDwrm	40	40	29	29	Cylicostephanus longibursatus	87.5	14.2456
P	P4	EEur	ExViv	DiagDwrm	40	40	29	29	Cylicostephanus minutus	55	1.64526
P	P4	EEur	ExViv	DiagDwrm	40	40	29	29	Gyalocephalus capitatus	5	0.0100321
P	P4	EEur	ExViv	DiagDwrm	40	40	29	29	Parapoteriostomum euproctus	0	0
P	P4	EEur	ExViv	DiagDwrm	40	40	29	29	Parapoteriostomum mettami	7.5	0.0702247
P	P4	EEur	ExViv	DiagDwrm	40	40	29	29	Petrovinema poculatus	7.5	0.150482
P	P4	EEur	ExViv	DiagDwrm	40	40	29	29	Poteriostomum imparidentatum	5	0.0100321
P	P4	EEur	ExViv	DiagDwrm	40	40	29	29	Poteriostomum ratzii	0	0
P	P4	EEur	ExViv	DiagDwrm	40	40	29	29	Tridentoinfundibulum gobi	0	0
P	P4	EEur	ExViv	DiagDwrm	40	40	29	29	Triodontophorus brevicauda	0	0.0100321
P	P4	EEur	ExViv	DiagDwrm	40	40	29	29	Triodontophorus minor	0	0
P	P4	EEur	ExViv	DiagDwrm	40	40	29	29	Triodontophorus nipponicus	2	0.0100321
P	P4	EEur	ExViv	DiagDwrm	40	40	29	29	Triodontophorus serratus	15	0.0702247
P	P4	EEur	ExViv	DiagDwrm	40	40	29	29	Triodontophorus tenuicollis	0	0.0100321
P	P5	EEur	ExViv	DiagDwrm	10	10	16	16	Coronocyclus coronatus	30	2.08752
P	P5	EEur	ExViv	DiagDwrm	10	10	16	16	Coronocyclus labiatus	20	0.200723
P	P5	EEur	ExViv	DiagDwrm	10	10	16	16	Coronocyclus labratus	10	0.521879
P	P5	EEur	ExViv	DiagDwrm	10	10	16	16	Cyathostomum alveatum	0	0
P	P5	EEur	ExViv	DiagDwrm	10	10	16	16	Cyathostomum catinatum	100	24.2071
P	P5	EEur	ExViv	DiagDwrm	10	10	16	16	Cyathostomum pateratum	40	4.43597
P	P5	EEur	ExViv	DiagDwrm	10	10	16	16	Cyathostomum tetracanthum	0	0
P	P5	EEur	ExViv	DiagDwrm	10	10	16	16	Cylicocyclus ashworthi	90	4.63669
P	P5	EEur	ExViv	DiagDwrm	10	10	16	16	Cylicocyclus auriculatus	0	0
P	P5	EEur	ExViv	DiagDwrm	10	10	16	16	Cylicocyclus brevicapsulatus	0	0
P	P5	EEur	ExViv	DiagDwrm	10	10	16	16	Cylicocyclus elongatus	0	0
P	P5	EEur	ExViv	DiagDwrm	10	10	16	16	Cylicocyclus insigne	40	0.331192
P	P5	EEur	ExViv	DiagDwrm	10	10	16	16	Cylicocyclus leptostomus	50	2.08752
P	P5	EEur	ExViv	DiagDwrm	10	10	16	16	Cylicocyclus nassatus	100	25.7126
P	P5	EEur	ExViv	DiagDwrm	10	10	16	16	Cylicocyclus radiatus	0	0
P	P5	EEur	ExViv	DiagDwrm	10	10	16	16	Cylicocyclus ultrajectinus	0	0
P	P5	EEur	ExViv	DiagDwrm	10	10	16	16	Cylicodontophorus bicoronatus	0	0
P	P5	EEur	ExViv	DiagDwrm	10	10	16	16	Cylicostephanus asymetricus	0	0
P	P5	EEur	ExViv	DiagDwrm	10	10	16	16	Cylicostephanus bidentatus	0	0
P	P5	EEur	ExViv	DiagDwrm	10	10	16	16	Cylicostephanus calicatus	50	2.67965
P	P5	EEur	ExViv	DiagDwrm	10	10	16	16	Cylicostephanus goldi	100	9.39382
P	P5	EEur	ExViv	DiagDwrm	10	10	16	16	Cylicostephanus hybridus	20	0.461662
P	P5	EEur	ExViv	DiagDwrm	10	10	16	16	Cylicostephanus longibursatus	100	20.6242
P	P5	EEur	ExViv	DiagDwrm	10	10	16	16	Cylicostephanus minutus	50	1.89683
P	P5	EEur	ExViv	DiagDwrm	10	10	16	16	Gyalocephalus capitatus	0	0
P	P5	EEur	ExViv	DiagDwrm	10	10	16	16	Parapoteriostomum euproctus	0	0
P	P5	EEur	ExViv	DiagDwrm	10	10	16	16	Parapoteriostomum mettami	10	0.652348
P	P5	EEur	ExViv	DiagDwrm	10	10	16	16	Petrovinema poculatus	0	0
P	P5	EEur	ExViv	DiagDwrm	10	10	16	16	Poteriostomum imparidentatum	0	0
P	P5	EEur	ExViv	DiagDwrm	10	10	16	16	Poteriostomum ratzii	0	0
P	P5	EEur	ExViv	DiagDwrm	10	10	16	16	Tridentoinfundibulum gobi	0	0
P	P5	EEur	ExViv	DiagDwrm	10	10	16	16	Triodontophorus brevicauda	10	0.0702529
P	P5	EEur	ExViv	DiagDwrm	10	10	16	16	Triodontophorus minor	0	0
P	P5	EEur	ExViv	DiagDwrm	10	10	16	16	Triodontophorus nipponicus	0	0
P	P5	EEur	ExViv	DiagDwrm	10	10	16	16	Triodontophorus serratus	0	0
P	P5	EEur	ExViv	DiagDwrm	10	10	16	16	Triodontophorus tenuicollis	0	0
Q	Q1	EEur	ExViv	DiagDwrm	44	44	22	22	Coronocyclus coronatus	75	2.24213
Q	Q1	EEur	ExViv	DiagDwrm	44	44	22	22	Coronocyclus labiatus	36.4	0.686591
Q	Q1	EEur	ExViv	DiagDwrm	44	44	22	22	Coronocyclus labratus	45.5	0.858239
Q	Q1	EEur	ExViv	DiagDwrm	44	44	22	22	Cyathostomum alveatum	0	0
Q	Q1	EEur	ExViv	DiagDwrm	44	44	22	22	Cyathostomum catinatum	100	23.4534
Q	Q1	EEur	ExViv	DiagDwrm	44	44	22	22	Cyathostomum pateratum	50	0.676199
Q	Q1	EEur	ExViv	DiagDwrm	44	44	22	22	Cyathostomum tetracanthum	0	0
Q	Q1	EEur	ExViv	DiagDwrm	44	44	22	22	Cylicocyclus ashworthi	93.2	5.60562
Q	Q1	EEur	ExViv	DiagDwrm	44	44	22	22	Cylicocyclus auriculatus	0	0
Q	Q1	EEur	ExViv	DiagDwrm	44	44	22	22	Cylicocyclus brevicapsulatus	0	0
Q	Q1	EEur	ExViv	DiagDwrm	44	44	22	22	Cylicocyclus elongatus	15.9	0.118833
Q	Q1	EEur	ExViv	DiagDwrm	44	44	22	22	Cylicocyclus insigne	38.6	0.522026
Q	Q1	EEur	ExViv	DiagDwrm	44	44	22	22	Cylicocyclus leptostomus	84.1	7.15344
Q	Q1	EEur	ExViv	DiagDwrm	44	44	22	22	Cylicocyclus nassatus	100	38.2942
Q	Q1	EEur	ExViv	DiagDwrm	44	44	22	22	Cylicocyclus radiatus	4.5	0.0176168
Q	Q1	EEur	ExViv	DiagDwrm	44	44	22	22	Cylicocyclus ultrajectinus	0	0
Q	Q1	EEur	ExViv	DiagDwrm	44	44	22	22	Cylicodontophorus bicoronatus	0	0
Q	Q1	EEur	ExViv	DiagDwrm	44	44	22	22	Cylicostephanus asymetricus	0	0
Q	Q1	EEur	ExViv	DiagDwrm	44	44	22	22	Cylicostephanus bidentatus	0	0
Q	Q1	EEur	ExViv	DiagDwrm	44	44	22	22	Cylicostephanus calicatus	84.1	4.8787
Q	Q1	EEur	ExViv	DiagDwrm	44	44	22	22	Cylicostephanus goldi	72.7	2.09575
Q	Q1	EEur	ExViv	DiagDwrm	44	44	22	22	Cylicostephanus hybridus	13.6	0.29525
Q	Q1	EEur	ExViv	DiagDwrm	44	44	22	22	Cylicostephanus longibursatus	93.2	8.98889
Q	Q1	EEur	ExViv	DiagDwrm	44	44	22	22	Cylicostephanus minutus	81.8	3.37701
Q	Q1	EEur	ExViv	DiagDwrm	44	44	22	22	Gyalocephalus capitatus	2.3	0.0245567
Q	Q1	EEur	ExViv	DiagDwrm	44	44	22	22	Parapoteriostomum euproctus	0	0
Q	Q1	EEur	ExViv	DiagDwrm	44	44	22	22	Parapoteriostomum mettami	0	0
Q	Q1	EEur	ExViv	DiagDwrm	44	44	22	22	Petrovinema poculatus	27.3	0.349773
Q	Q1	EEur	ExViv	DiagDwrm	44	44	22	22	Poteriostomum imparidentatum	15.9	0.0848808
Q	Q1	EEur	ExViv	DiagDwrm	44	44	22	22	Poteriostomum ratzii	0	0
Q	Q1	EEur	ExViv	DiagDwrm	44	44	22	22	Tridentoinfundibulum gobi	0	0
Q	Q1	EEur	ExViv	DiagDwrm	44	44	22	22	Triodontophorus brevicauda	15.9	0.164103
Q	Q1	EEur	ExViv	DiagDwrm	44	44	22	22	Triodontophorus minor	0	0
Q	Q1	EEur	ExViv	DiagDwrm	44	44	22	22	Triodontophorus nipponicus	11.4	0.0608579
Q	Q1	EEur	ExViv	DiagDwrm	44	44	22	22	Triodontophorus serratus	18.2	0.0518894
Q	Q1	EEur	ExViv	DiagDwrm	44	44	22	22	Triodontophorus tenuicollis	0	0
R	R1	EEur	ExViv	DiagDwrm	14	14	25	25	Coronocyclus coronatus	78.6	1.57267
R	R1	EEur	ExViv	DiagDwrm	14	14	25	25	Coronocyclus labiatus	21.4	0.160272
R	R1	EEur	ExViv	DiagDwrm	14	14	25	25	Coronocyclus labratus	64.3	1.12191
R	R1	EEur	ExViv	DiagDwrm	14	14	25	25	Cyathostomum alveatum	0	0
R	R1	EEur	ExViv	DiagDwrm	14	14	25	25	Cyathostomum catinatum	100	23.8005
R	R1	EEur	ExViv	DiagDwrm	14	14	25	25	Cyathostomum pateratum	64.3	1.32225
R	R1	EEur	ExViv	DiagDwrm	14	14	25	25	Cyathostomum tetracanthum	0	0
R	R1	EEur	ExViv	DiagDwrm	14	14	25	25	Cylicocyclus ashworthi	92.8	2.32395
R	R1	EEur	ExViv	DiagDwrm	14	14	25	25	Cylicocyclus auriculatus	0	0
R	R1	EEur	ExViv	DiagDwrm	14	14	25	25	Cylicocyclus brevicapsulatus	0	0
R	R1	EEur	ExViv	DiagDwrm	14	14	25	25	Cylicocyclus elongatus	42.8	0.170289
R	R1	EEur	ExViv	DiagDwrm	14	14	25	25	Cylicocyclus insigne	42.8	0.290494
R	R1	EEur	ExViv	DiagDwrm	14	14	25	25	Cylicocyclus leptostomus	92.8	2.66453
R	R1	EEur	ExViv	DiagDwrm	14	14	25	25	Cylicocyclus nassatus	100	59.0704
R	R1	EEur	ExViv	DiagDwrm	14	14	25	25	Cylicocyclus radiatus	42.8	0.180307
R	R1	EEur	ExViv	DiagDwrm	14	14	25	25	Cylicocyclus ultrajectinus	0	0
R	R1	EEur	ExViv	DiagDwrm	14	14	25	25	Cylicodontophorus bicoronatus	42.8	0.120204
R	R1	EEur	ExViv	DiagDwrm	14	14	25	25	Cylicostephanus asymetricus	14.3	0.0701192
R	R1	EEur	ExViv	DiagDwrm	14	14	25	25	Cylicostephanus bidentatus	78.6	1.33226
R	R1	EEur	ExViv	DiagDwrm	14	14	25	25	Cylicostephanus calicatus	85.7	1.53261
R	R1	EEur	ExViv	DiagDwrm	14	14	25	25	Cylicostephanus goldi	100	1.10187
R	R1	EEur	ExViv	DiagDwrm	14	14	25	25	Cylicostephanus hybridus	0	0
R	R1	EEur	ExViv	DiagDwrm	14	14	25	25	Cylicostephanus longibursatus	92.8	0.921567
R	R1	EEur	ExViv	DiagDwrm	14	14	25	25	Cylicostephanus minutus	85.7	1.59271
R	R1	EEur	ExViv	DiagDwrm	14	14	25	25	Gyalocephalus capitatus	7.1	0.0200341
R	R1	EEur	ExViv	DiagDwrm	14	14	25	25	Parapoteriostomum euproctus	0	0
R	R1	EEur	ExViv	DiagDwrm	14	14	25	25	Parapoteriostomum mettami	42.8	0.320545
R	R1	EEur	ExViv	DiagDwrm	14	14	25	25	Petrovinema poculatus	42.8	0.0801362
R	R1	EEur	ExViv	DiagDwrm	14	14	25	25	Poteriostomum imparidentatum	7.1	0.010017
R	R1	EEur	ExViv	DiagDwrm	14	14	25	25	Poteriostomum ratzii	0	0
R	R1	EEur	ExViv	DiagDwrm	14	14	25	25	Tridentoinfundibulum gobi	0	0
R	R1	EEur	ExViv	DiagDwrm	14	14	25	25	Triodontophorus brevicauda	0	0
R	R1	EEur	ExViv	DiagDwrm	14	14	25	25	Triodontophorus minor	0	0
R	R1	EEur	ExViv	DiagDwrm	14	14	25	25	Triodontophorus nipponicus	28.6	0.10017
R	R1	EEur	ExViv	DiagDwrm	14	14	25	25	Triodontophorus serratus	14.3	0.10017
R	R1	EEur	ExViv	DiagDwrm	14	14	25	25	Triodontophorus tenuicollis	14.3	0.0200341
S	S1	EEur	ExViv	DiagDwrm	17		17		Coronocyclus coronatus	76.5
S	S1	EEur	ExViv	DiagDwrm	17		17		Coronocyclus labiatus	29.4
S	S1	EEur	ExViv	DiagDwrm	17		17		Coronocyclus labratus	5.9
S	S1	EEur	ExViv	DiagDwrm	17		17		Cyathostomum alveatum	0
S	S1	EEur	ExViv	DiagDwrm	17		17		Cyathostomum catinatum	100
S	S1	EEur	ExViv	DiagDwrm	17		17		Cyathostomum pateratum	82.4
S	S1	EEur	ExViv	DiagDwrm	17		17		Cyathostomum tetracanthum	0
S	S1	EEur	ExViv	DiagDwrm	17		17		Cylicocyclus ashworthi	94.1
S	S1	EEur	ExViv	DiagDwrm	17		17		Cylicocyclus auriculatus	0
S	S1	EEur	ExViv	DiagDwrm	17		17		Cylicocyclus brevicapsulatus	0
S	S1	EEur	ExViv	DiagDwrm	17		17		Cylicocyclus elongatus	17.6
S	S1	EEur	ExViv	DiagDwrm	17		17		Cylicocyclus insigne	0
S	S1	EEur	ExViv	DiagDwrm	17		17		Cylicocyclus leptostomus	70.6
S	S1	EEur	ExViv	DiagDwrm	17		17		Cylicocyclus nassatus	100
S	S1	EEur	ExViv	DiagDwrm	17		17		Cylicocyclus radiatus	0
S	S1	EEur	ExViv	DiagDwrm	17		17		Cylicocyclus ultrajectinus	0
S	S1	EEur	ExViv	DiagDwrm	17		17		Cylicodontophorus bicoronatus	0
S	S1	EEur	ExViv	DiagDwrm	17		17		Cylicostephanus asymetricus	0
S	S1	EEur	ExViv	DiagDwrm	17		17		Cylicostephanus bidentatus	0
S	S1	EEur	ExViv	DiagDwrm	17		17		Cylicostephanus calicatus	94.1
S	S1	EEur	ExViv	DiagDwrm	17		17		Cylicostephanus goldi	70.6
S	S1	EEur	ExViv	DiagDwrm	17		17		Cylicostephanus hybridus	0
S	S1	EEur	ExViv	DiagDwrm	17		17		Cylicostephanus longibursatus	88.2
S	S1	EEur	ExViv	DiagDwrm	17		17		Cylicostephanus minutus	82.4
S	S1	EEur	ExViv	DiagDwrm	17		17		Gyalocephalus capitatus	5.9
S	S1	EEur	ExViv	DiagDwrm	17		17		Parapoteriostomum euproctus	0
S	S1	EEur	ExViv	DiagDwrm	17		17		Parapoteriostomum mettami	0
S	S1	EEur	ExViv	DiagDwrm	17		17		Petrovinema poculatus	5.9
S	S1	EEur	ExViv	DiagDwrm	17		17		Poteriostomum imparidentatum	11.8
S	S1	EEur	ExViv	DiagDwrm	17		17		Poteriostomum ratzii	0
S	S1	EEur	ExViv	DiagDwrm	17		17		Tridentoinfundibulum gobi	0
S	S1	EEur	ExViv	DiagDwrm	17		17		Triodontophorus brevicauda	5.9
S	S1	EEur	ExViv	DiagDwrm	17		17		Triodontophorus minor	0
S	S1	EEur	ExViv	DiagDwrm	17		17		Triodontophorus nipponicus	0
S	S1	EEur	ExViv	DiagDwrm	17		17		Triodontophorus serratus	0
S	S1	EEur	ExViv	DiagDwrm	17		17		Triodontophorus tenuicollis	0
S	S2	EEur	ExViv	DiagDwrm	12		12		Coronocyclus coronatus	33.3
S	S2	EEur	ExViv	DiagDwrm	12		12		Coronocyclus labiatus	8.3
S	S2	EEur	ExViv	DiagDwrm	12		12		Coronocyclus labratus	0
S	S2	EEur	ExViv	DiagDwrm	12		12		Cyathostomum alveatum	0
S	S2	EEur	ExViv	DiagDwrm	12		12		Cyathostomum catinatum	100
S	S2	EEur	ExViv	DiagDwrm	12		12		Cyathostomum pateratum	25
S	S2	EEur	ExViv	DiagDwrm	12		12		Cyathostomum tetracanthum	0
S	S2	EEur	ExViv	DiagDwrm	12		12		Cylicocyclus ashworthi	25
S	S2	EEur	ExViv	DiagDwrm	12		12		Cylicocyclus auriculatus	0
S	S2	EEur	ExViv	DiagDwrm	12		12		Cylicocyclus brevicapsulatus	0
S	S2	EEur	ExViv	DiagDwrm	12		12		Cylicocyclus elongatus	0
S	S2	EEur	ExViv	DiagDwrm	12		12		Cylicocyclus insigne	33.3
S	S2	EEur	ExViv	DiagDwrm	12		12		Cylicocyclus leptostomus	16.7
S	S2	EEur	ExViv	DiagDwrm	12		12		Cylicocyclus nassatus	100
S	S2	EEur	ExViv	DiagDwrm	12		12		Cylicocyclus radiatus	0
S	S2	EEur	ExViv	DiagDwrm	12		12		Cylicocyclus ultrajectinus	0
S	S2	EEur	ExViv	DiagDwrm	12		12		Cylicodontophorus bicoronatus	0
S	S2	EEur	ExViv	DiagDwrm	12		12		Cylicostephanus asymetricus	0
S	S2	EEur	ExViv	DiagDwrm	12		12		Cylicostephanus bidentatus	0
S	S2	EEur	ExViv	DiagDwrm	12		12		Cylicostephanus calicatus	16.7
S	S2	EEur	ExViv	DiagDwrm	12		12		Cylicostephanus goldi	91.7
S	S2	EEur	ExViv	DiagDwrm	12		12		Cylicostephanus hybridus	0
S	S2	EEur	ExViv	DiagDwrm	12		12		Cylicostephanus longibursatus	100
S	S2	EEur	ExViv	DiagDwrm	12		12		Cylicostephanus minutus	8.3
S	S2	EEur	ExViv	DiagDwrm	12		12		Gyalocephalus capitatus	0
S	S2	EEur	ExViv	DiagDwrm	12		12		Parapoteriostomum euproctus	0
S	S2	EEur	ExViv	DiagDwrm	12		12		Parapoteriostomum mettami	0
S	S2	EEur	ExViv	DiagDwrm	12		12		Petrovinema poculatus	0
S	S2	EEur	ExViv	DiagDwrm	12		12		Poteriostomum imparidentatum	0
S	S2	EEur	ExViv	DiagDwrm	12		12		Poteriostomum ratzii	0
S	S2	EEur	ExViv	DiagDwrm	12		12		Tridentoinfundibulum gobi	0
S	S2	EEur	ExViv	DiagDwrm	12		12		Triodontophorus brevicauda	0
S	S2	EEur	ExViv	DiagDwrm	12		12		Triodontophorus minor	0
S	S2	EEur	ExViv	DiagDwrm	12		12		Triodontophorus nipponicus	0
S	S2	EEur	ExViv	DiagDwrm	12		12		Triodontophorus serratus	0
S	S2	EEur	ExViv	DiagDwrm	12		12		Triodontophorus tenuicollis	0
S	S3	EEur	ExViv	DiagDwrm	8		12		Coronocyclus coronatus	100
S	S3	EEur	ExViv	DiagDwrm	8		12		Coronocyclus labiatus	12.5
S	S3	EEur	ExViv	DiagDwrm	8		12		Coronocyclus labratus	0
S	S3	EEur	ExViv	DiagDwrm	8		12		Cyathostomum alveatum	0
S	S3	EEur	ExViv	DiagDwrm	8		12		Cyathostomum catinatum	100
S	S3	EEur	ExViv	DiagDwrm	8		12		Cyathostomum pateratum	50
S	S3	EEur	ExViv	DiagDwrm	8		12		Cyathostomum tetracanthum	0
S	S3	EEur	ExViv	DiagDwrm	8		12		Cylicocyclus ashworthi	50
S	S3	EEur	ExViv	DiagDwrm	8		12		Cylicocyclus auriculatus	0
S	S3	EEur	ExViv	DiagDwrm	8		12		Cylicocyclus brevicapsulatus	0
S	S3	EEur	ExViv	DiagDwrm	8		12		Cylicocyclus elongatus	0
S	S3	EEur	ExViv	DiagDwrm	8		12		Cylicocyclus insigne	25
S	S3	EEur	ExViv	DiagDwrm	8		12		Cylicocyclus leptostomus	12.5
S	S3	EEur	ExViv	DiagDwrm	8		12		Cylicocyclus nassatus	100
S	S3	EEur	ExViv	DiagDwrm	8		12		Cylicocyclus radiatus	0
S	S3	EEur	ExViv	DiagDwrm	8		12		Cylicocyclus ultrajectinus	0
S	S3	EEur	ExViv	DiagDwrm	8		12		Cylicodontophorus bicoronatus	0
S	S3	EEur	ExViv	DiagDwrm	8		12		Cylicostephanus asymetricus	0
S	S3	EEur	ExViv	DiagDwrm	8		12		Cylicostephanus bidentatus	0
S	S3	EEur	ExViv	DiagDwrm	8		12		Cylicostephanus calicatus	50
S	S3	EEur	ExViv	DiagDwrm	8		12		Cylicostephanus goldi	87.5
S	S3	EEur	ExViv	DiagDwrm	8		12		Cylicostephanus hybridus	0
S	S3	EEur	ExViv	DiagDwrm	8		12		Cylicostephanus longibursatus	87.5
S	S3	EEur	ExViv	DiagDwrm	8		12		Cylicostephanus minutus	12.5
S	S3	EEur	ExViv	DiagDwrm	8		12		Gyalocephalus capitatus	0
S	S3	EEur	ExViv	DiagDwrm	8		12		Parapoteriostomum euproctus	0
S	S3	EEur	ExViv	DiagDwrm	8		12		Parapoteriostomum mettami	0
S	S3	EEur	ExViv	DiagDwrm	8		12		Petrovinema poculatus	0
S	S3	EEur	ExViv	DiagDwrm	8		12		Poteriostomum imparidentatum	0
S	S3	EEur	ExViv	DiagDwrm	8		12		Poteriostomum ratzii	0
S	S3	EEur	ExViv	DiagDwrm	8		12		Tridentoinfundibulum gobi	0
S	S3	EEur	ExViv	DiagDwrm	8		12		Triodontophorus brevicauda	0
S	S3	EEur	ExViv	DiagDwrm	8		12		Triodontophorus minor	0
S	S3	EEur	ExViv	DiagDwrm	8		12		Triodontophorus nipponicus	0
S	S3	EEur	ExViv	DiagDwrm	8		12		Triodontophorus serratus	0
S	S3	EEur	ExViv	DiagDwrm	8		12		Triodontophorus tenuicollis	0
S	S4	EEur	ExViv	DiagDwrm	10		19		Coronocyclus coronatus	100
S	S4	EEur	ExViv	DiagDwrm	10		19		Coronocyclus labiatus	50
S	S4	EEur	ExViv	DiagDwrm	10		19		Coronocyclus labratus	50
S	S4	EEur	ExViv	DiagDwrm	10		19		Cyathostomum alveatum	0
S	S4	EEur	ExViv	DiagDwrm	10		19		Cyathostomum catinatum	100
S	S4	EEur	ExViv	DiagDwrm	10		19		Cyathostomum pateratum	50
S	S4	EEur	ExViv	DiagDwrm	10		19		Cyathostomum tetracanthum	0
S	S4	EEur	ExViv	DiagDwrm	10		19		Cylicocyclus ashworthi	70
S	S4	EEur	ExViv	DiagDwrm	10		19		Cylicocyclus auriculatus	0
S	S4	EEur	ExViv	DiagDwrm	10		19		Cylicocyclus brevicapsulatus	0
S	S4	EEur	ExViv	DiagDwrm	10		19		Cylicocyclus elongatus	40
S	S4	EEur	ExViv	DiagDwrm	10		19		Cylicocyclus insigne	100
S	S4	EEur	ExViv	DiagDwrm	10		19		Cylicocyclus leptostomus	100
S	S4	EEur	ExViv	DiagDwrm	10		19		Cylicocyclus nassatus	100
S	S4	EEur	ExViv	DiagDwrm	10		19		Cylicocyclus radiatus	0
S	S4	EEur	ExViv	DiagDwrm	10		19		Cylicocyclus ultrajectinus	0
S	S4	EEur	ExViv	DiagDwrm	10		19		Cylicodontophorus bicoronatus	0
S	S4	EEur	ExViv	DiagDwrm	10		19		Cylicostephanus asymetricus	0
S	S4	EEur	ExViv	DiagDwrm	10		19		Cylicostephanus bidentatus	0
S	S4	EEur	ExViv	DiagDwrm	10		19		Cylicostephanus calicatus	80
S	S4	EEur	ExViv	DiagDwrm	10		19		Cylicostephanus goldi	90
S	S4	EEur	ExViv	DiagDwrm	10		19		Cylicostephanus hybridus	30
S	S4	EEur	ExViv	DiagDwrm	10		19		Cylicostephanus longibursatus	100
S	S4	EEur	ExViv	DiagDwrm	10		19		Cylicostephanus minutus	60
S	S4	EEur	ExViv	DiagDwrm	10		19		Gyalocephalus capitatus	0
S	S4	EEur	ExViv	DiagDwrm	10		19		Parapoteriostomum euproctus	0
S	S4	EEur	ExViv	DiagDwrm	10		19		Parapoteriostomum mettami	20
S	S4	EEur	ExViv	DiagDwrm	10		19		Petrovinema poculatus	50
S	S4	EEur	ExViv	DiagDwrm	10		19		Poteriostomum imparidentatum	40
S	S4	EEur	ExViv	DiagDwrm	10		19		Poteriostomum ratzii	0
S	S4	EEur	ExViv	DiagDwrm	10		19		Tridentoinfundibulum gobi	0
S	S4	EEur	ExViv	DiagDwrm	10		19		Triodontophorus brevicauda	0
S	S4	EEur	ExViv	DiagDwrm	10		19		Triodontophorus minor	0
S	S4	EEur	ExViv	DiagDwrm	10		19		Triodontophorus nipponicus	0
S	S4	EEur	ExViv	DiagDwrm	10		19		Triodontophorus serratus	40
S	S4	EEur	ExViv	DiagDwrm	10		19		Triodontophorus tenuicollis	0
S	S5	EEur	ExViv	DiagDwrm	12		18		Coronocyclus coronatus	66.7
S	S5	EEur	ExViv	DiagDwrm	12		18		Coronocyclus labiatus	8.3
S	S5	EEur	ExViv	DiagDwrm	12		18		Coronocyclus labratus	25
S	S5	EEur	ExViv	DiagDwrm	12		18		Cyathostomum alveatum	0
S	S5	EEur	ExViv	DiagDwrm	12		18		Cyathostomum catinatum	100
S	S5	EEur	ExViv	DiagDwrm	12		18		Cyathostomum pateratum	83.3
S	S5	EEur	ExViv	DiagDwrm	12		18		Cyathostomum tetracanthum	0
S	S5	EEur	ExViv	DiagDwrm	12		18		Cylicocyclus ashworthi	83.3
S	S5	EEur	ExViv	DiagDwrm	12		18		Cylicocyclus auriculatus	0
S	S5	EEur	ExViv	DiagDwrm	12		18		Cylicocyclus brevicapsulatus	0
S	S5	EEur	ExViv	DiagDwrm	12		18		Cylicocyclus elongatus	0
S	S5	EEur	ExViv	DiagDwrm	12		18		Cylicocyclus insigne	66.7
S	S5	EEur	ExViv	DiagDwrm	12		18		Cylicocyclus leptostomus	66.7
S	S5	EEur	ExViv	DiagDwrm	12		18		Cylicocyclus nassatus	100
S	S5	EEur	ExViv	DiagDwrm	12		18		Cylicocyclus radiatus	0
S	S5	EEur	ExViv	DiagDwrm	12		18		Cylicocyclus ultrajectinus	8.3
S	S5	EEur	ExViv	DiagDwrm	12		18		Cylicodontophorus bicoronatus	0
S	S5	EEur	ExViv	DiagDwrm	12		18		Cylicostephanus asymetricus	0
S	S5	EEur	ExViv	DiagDwrm	12		18		Cylicostephanus bidentatus	8.3
S	S5	EEur	ExViv	DiagDwrm	12		18		Cylicostephanus calicatus	75.5
S	S5	EEur	ExViv	DiagDwrm	12		18		Cylicostephanus goldi	91.7
S	S5	EEur	ExViv	DiagDwrm	12		18		Cylicostephanus hybridus	0
S	S5	EEur	ExViv	DiagDwrm	12		18		Cylicostephanus longibursatus	91.7
S	S5	EEur	ExViv	DiagDwrm	12		18		Cylicostephanus minutus	25
S	S5	EEur	ExViv	DiagDwrm	12		18		Gyalocephalus capitatus	0
S	S5	EEur	ExViv	DiagDwrm	12		18		Parapoteriostomum euproctus	0
S	S5	EEur	ExViv	DiagDwrm	12		18		Parapoteriostomum mettami	16.7
S	S5	EEur	ExViv	DiagDwrm	12		18		Petrovinema poculatus	0
S	S5	EEur	ExViv	DiagDwrm	12		18		Poteriostomum imparidentatum	0
S	S5	EEur	ExViv	DiagDwrm	12		18		Poteriostomum ratzii	0
S	S5	EEur	ExViv	DiagDwrm	12		18		Tridentoinfundibulum gobi	0
S	S5	EEur	ExViv	DiagDwrm	12		18		Triodontophorus brevicauda	0
S	S5	EEur	ExViv	DiagDwrm	12		18		Triodontophorus minor	0
S	S5	EEur	ExViv	DiagDwrm	12		18		Triodontophorus nipponicus	8.3
S	S5	EEur	ExViv	DiagDwrm	12		18		Triodontophorus serratus	16.7
S	S5	EEur	ExViv	DiagDwrm	12		18		Triodontophorus tenuicollis	0
S	S6	EEur	ExViv	DiagDwrm	12		21		Coronocyclus coronatus	83.3
S	S6	EEur	ExViv	DiagDwrm	12		21		Coronocyclus labiatus	83.3
S	S6	EEur	ExViv	DiagDwrm	12		21		Coronocyclus labratus	83.3
S	S6	EEur	ExViv	DiagDwrm	12		21		Cyathostomum alveatum	0
S	S6	EEur	ExViv	DiagDwrm	12		21		Cyathostomum catinatum	100
S	S6	EEur	ExViv	DiagDwrm	12		21		Cyathostomum pateratum	16.7
S	S6	EEur	ExViv	DiagDwrm	12		21		Cyathostomum tetracanthum	0
S	S6	EEur	ExViv	DiagDwrm	12		21		Cylicocyclus ashworthi	91.7
S	S6	EEur	ExViv	DiagDwrm	12		21		Cylicocyclus auriculatus	0
S	S6	EEur	ExViv	DiagDwrm	12		21		Cylicocyclus brevicapsulatus	16.7
S	S6	EEur	ExViv	DiagDwrm	12		21		Cylicocyclus elongatus	25
S	S6	EEur	ExViv	DiagDwrm	12		21		Cylicocyclus insigne	75
S	S6	EEur	ExViv	DiagDwrm	12		21		Cylicocyclus leptostomus	91.7
S	S6	EEur	ExViv	DiagDwrm	12		21		Cylicocyclus nassatus	100
S	S6	EEur	ExViv	DiagDwrm	12		21		Cylicocyclus radiatus	8.3
S	S6	EEur	ExViv	DiagDwrm	12		21		Cylicocyclus ultrajectinus	0
S	S6	EEur	ExViv	DiagDwrm	12		21		Cylicodontophorus bicoronatus	0
S	S6	EEur	ExViv	DiagDwrm	12		21		Cylicostephanus asymetricus	0
S	S6	EEur	ExViv	DiagDwrm	12		21		Cylicostephanus bidentatus	0
S	S6	EEur	ExViv	DiagDwrm	12		21		Cylicostephanus calicatus	83.3
S	S6	EEur	ExViv	DiagDwrm	12		21		Cylicostephanus goldi	91.7
S	S6	EEur	ExViv	DiagDwrm	12		21		Cylicostephanus hybridus	0
S	S6	EEur	ExViv	DiagDwrm	12		21		Cylicostephanus longibursatus	91.7
S	S6	EEur	ExViv	DiagDwrm	12		21		Cylicostephanus minutus	83.3
S	S6	EEur	ExViv	DiagDwrm	12		21		Gyalocephalus capitatus	8.3
S	S6	EEur	ExViv	DiagDwrm	12		21		Parapoteriostomum euproctus	0
S	S6	EEur	ExViv	DiagDwrm	12		21		Parapoteriostomum mettami	0
S	S6	EEur	ExViv	DiagDwrm	12		21		Petrovinema poculatus	58.3
S	S6	EEur	ExViv	DiagDwrm	12		21		Poteriostomum imparidentatum	0
S	S6	EEur	ExViv	DiagDwrm	12		21		Poteriostomum ratzii	0
S	S6	EEur	ExViv	DiagDwrm	12		21		Tridentoinfundibulum gobi	0
S	S6	EEur	ExViv	DiagDwrm	12		21		Triodontophorus brevicauda	8.3
S	S6	EEur	ExViv	DiagDwrm	12		21		Triodontophorus minor	0
S	S6	EEur	ExViv	DiagDwrm	12		21		Triodontophorus nipponicus	8.3
S	S6	EEur	ExViv	DiagDwrm	12		21		Triodontophorus serratus	33.3
S	S6	EEur	ExViv	DiagDwrm	12		21		Triodontophorus tenuicollis	0
S	S7	EEur	ExViv	DiagDwrm	45	45	11	11	Coronocyclus coronatus	100	1.8939
S	S7	EEur	ExViv	DiagDwrm	45	45	11	11	Coronocyclus labiatus	7.1	0.244374
S	S7	EEur	ExViv	DiagDwrm	45	45	11	11	Coronocyclus labratus	0	0
S	S7	EEur	ExViv	DiagDwrm	45	45	11	11	Cyathostomum alveatum	0	0
S	S7	EEur	ExViv	DiagDwrm	45	45	11	11	Cyathostomum catinatum	100	18.4401
S	S7	EEur	ExViv	DiagDwrm	45	45	11	11	Cyathostomum pateratum	7.1	0.152734
S	S7	EEur	ExViv	DiagDwrm	45	45	11	11	Cyathostomum tetracanthum	0	0
S	S7	EEur	ExViv	DiagDwrm	45	45	11	11	Cylicocyclus ashworthi	92.8	1.36442
S	S7	EEur	ExViv	DiagDwrm	45	45	11	11	Cylicocyclus auriculatus	0	0
S	S7	EEur	ExViv	DiagDwrm	45	45	11	11	Cylicocyclus brevicapsulatus	0	0
S	S7	EEur	ExViv	DiagDwrm	45	45	11	11	Cylicocyclus elongatus	0	0
S	S7	EEur	ExViv	DiagDwrm	45	45	11	11	Cylicocyclus insigne	0	0
S	S7	EEur	ExViv	DiagDwrm	45	45	11	11	Cylicocyclus leptostomus	7.1	0.0712758
S	S7	EEur	ExViv	DiagDwrm	45	45	11	11	Cylicocyclus nassatus	100	69.83
S	S7	EEur	ExViv	DiagDwrm	45	45	11	11	Cylicocyclus radiatus	0	0
S	S7	EEur	ExViv	DiagDwrm	45	45	11	11	Cylicocyclus ultrajectinus	0	0
S	S7	EEur	ExViv	DiagDwrm	45	45	11	11	Cylicodontophorus bicoronatus	0	0
S	S7	EEur	ExViv	DiagDwrm	45	45	11	11	Cylicostephanus asymetricus	0	0
S	S7	EEur	ExViv	DiagDwrm	45	45	11	11	Cylicostephanus bidentatus	0	0
S	S7	EEur	ExViv	DiagDwrm	45	45	11	11	Cylicostephanus calicatus	42.9	0.173098
S	S7	EEur	ExViv	DiagDwrm	45	45	11	11	Cylicostephanus goldi	92.8	1.8939
S	S7	EEur	ExViv	DiagDwrm	45	45	11	11	Cylicostephanus hybridus	0	0
S	S7	EEur	ExViv	DiagDwrm	45	45	11	11	Cylicostephanus longibursatus	100	5.89553
S	S7	EEur	ExViv	DiagDwrm	45	45	11	11	Cylicostephanus minutus	7.1	0.040729
S	S7	EEur	ExViv	DiagDwrm	45	45	11	11	Gyalocephalus capitatus	0	0
S	S7	EEur	ExViv	DiagDwrm	45	45	11	11	Parapoteriostomum euproctus	0	0
S	S7	EEur	ExViv	DiagDwrm	45	45	11	11	Parapoteriostomum mettami	0	0
S	S7	EEur	ExViv	DiagDwrm	45	45	11	11	Petrovinema poculatus	0	0
S	S7	EEur	ExViv	DiagDwrm	45	45	11	11	Poteriostomum imparidentatum	0	0
S	S7	EEur	ExViv	DiagDwrm	45	45	11	11	Poteriostomum ratzii	0	0
S	S7	EEur	ExViv	DiagDwrm	45	45	11	11	Tridentoinfundibulum gobi	0	0
S	S7	EEur	ExViv	DiagDwrm	45	45	11	11	Triodontophorus brevicauda	0	0
S	S7	EEur	ExViv	DiagDwrm	45	45	11	11	Triodontophorus minor	0	0
S	S7	EEur	ExViv	DiagDwrm	45	45	11	11	Triodontophorus nipponicus	0	0
S	S7	EEur	ExViv	DiagDwrm	45	45	11	11	Triodontophorus serratus	0	0
S	S7	EEur	ExViv	DiagDwrm	45	45	11	11	Triodontophorus tenuicollis	0	0
T	T1	WEur	PostM	StndNcrp	12		8		Coronocyclus coronatus	66.67
T	T1	WEur	PostM	StndNcrp	12		8		Coronocyclus labiatus	0
T	T1	WEur	PostM	StndNcrp	12		8		Coronocyclus labratus	0
T	T1	WEur	PostM	StndNcrp	12		8		Cyathostomum alveatum	0
T	T1	WEur	PostM	StndNcrp	12		8		Cyathostomum catinatum	91.67
T	T1	WEur	PostM	StndNcrp	12		8		Cyathostomum pateratum	0
T	T1	WEur	PostM	StndNcrp	12		8		Cyathostomum tetracanthum	0
T	T1	WEur	PostM	StndNcrp	12		8		Cylicocyclus ashworthi	0
T	T1	WEur	PostM	StndNcrp	12		8		Cylicocyclus auriculatus	0
T	T1	WEur	PostM	StndNcrp	12		8		Cylicocyclus brevicapsulatus	50
T	T1	WEur	PostM	StndNcrp	12		8		Cylicocyclus elongatus	0
T	T1	WEur	PostM	StndNcrp	12		8		Cylicocyclus insigne	100
T	T1	WEur	PostM	StndNcrp	12		8		Cylicocyclus leptostomus	0
T	T1	WEur	PostM	StndNcrp	12		8		Cylicocyclus nassatus	91.67
T	T1	WEur	PostM	StndNcrp	12		8		Cylicocyclus radiatus	16.67
T	T1	WEur	PostM	StndNcrp	12		8		Cylicocyclus ultrajectinus	0
T	T1	WEur	PostM	StndNcrp	12		8		Cylicodontophorus bicoronatus	0
T	T1	WEur	PostM	StndNcrp	12		8		Cylicostephanus asymetricus	0
T	T1	WEur	PostM	StndNcrp	12		8		Cylicostephanus bidentatus	0
T	T1	WEur	PostM	StndNcrp	12		8		Cylicostephanus calicatus	0
T	T1	WEur	PostM	StndNcrp	12		8		Cylicostephanus goldi	0
T	T1	WEur	PostM	StndNcrp	12		8		Cylicostephanus hybridus	0
T	T1	WEur	PostM	StndNcrp	12		8		Cylicostephanus longibursatus	100
T	T1	WEur	PostM	StndNcrp	12		8		Cylicostephanus minutus	91.67
T	T1	WEur	PostM	StndNcrp	12		8		Gyalocephalus capitatus	0
T	T1	WEur	PostM	StndNcrp	12		8		Parapoteriostomum euproctus	0
T	T1	WEur	PostM	StndNcrp	12		8		Parapoteriostomum mettami	0
T	T1	WEur	PostM	StndNcrp	12		8		Petrovinema poculatus	0
T	T1	WEur	PostM	StndNcrp	12		8		Poteriostomum imparidentatum	0
T	T1	WEur	PostM	StndNcrp	12		8		Poteriostomum ratzii	0
T	T1	WEur	PostM	StndNcrp	12		8		Tridentoinfundibulum gobi	0
T	T1	WEur	PostM	StndNcrp	12		8		Triodontophorus brevicauda	0
T	T1	WEur	PostM	StndNcrp	12		8		Triodontophorus minor	0
T	T1	WEur	PostM	StndNcrp	12		8		Triodontophorus nipponicus	0
T	T1	WEur	PostM	StndNcrp	12		8		Triodontophorus serratus	0
T	T1	WEur	PostM	StndNcrp	12		8		Triodontophorus tenuicollis	0
T	T2	WEur	PostM	StndNcrp	9		8		Coronocyclus coronatus	66.67
T	T2	WEur	PostM	StndNcrp	9		8		Coronocyclus labiatus	0
T	T2	WEur	PostM	StndNcrp	9		8		Coronocyclus labratus	0
T	T2	WEur	PostM	StndNcrp	9		8		Cyathostomum alveatum	0
T	T2	WEur	PostM	StndNcrp	9		8		Cyathostomum catinatum	88.89
T	T2	WEur	PostM	StndNcrp	9		8		Cyathostomum pateratum	0
T	T2	WEur	PostM	StndNcrp	9		8		Cyathostomum tetracanthum	0
T	T2	WEur	PostM	StndNcrp	9		8		Cylicocyclus ashworthi	0
T	T2	WEur	PostM	StndNcrp	9		8		Cylicocyclus auriculatus	0
T	T2	WEur	PostM	StndNcrp	9		8		Cylicocyclus brevicapsulatus	11.11
T	T2	WEur	PostM	StndNcrp	9		8		Cylicocyclus elongatus	0
T	T2	WEur	PostM	StndNcrp	9		8		Cylicocyclus insigne	22.22
T	T2	WEur	PostM	StndNcrp	9		8		Cylicocyclus leptostomus	0
T	T2	WEur	PostM	StndNcrp	9		8		Cylicocyclus nassatus	66.67
T	T2	WEur	PostM	StndNcrp	9		8		Cylicocyclus radiatus	0
T	T2	WEur	PostM	StndNcrp	9		8		Cylicocyclus ultrajectinus	0
T	T2	WEur	PostM	StndNcrp	9		8		Cylicodontophorus bicoronatus	0
T	T2	WEur	PostM	StndNcrp	9		8		Cylicostephanus asymetricus	0
T	T2	WEur	PostM	StndNcrp	9		8		Cylicostephanus bidentatus	0
T	T2	WEur	PostM	StndNcrp	9		8		Cylicostephanus calicatus	0
T	T2	WEur	PostM	StndNcrp	9		8		Cylicostephanus goldi	0
T	T2	WEur	PostM	StndNcrp	9		8		Cylicostephanus hybridus	0
T	T2	WEur	PostM	StndNcrp	9		8		Cylicostephanus longibursatus	77.78
T	T2	WEur	PostM	StndNcrp	9		8		Cylicostephanus minutus	33.33
T	T2	WEur	PostM	StndNcrp	9		8		Gyalocephalus capitatus	0
T	T2	WEur	PostM	StndNcrp	9		8		Parapoteriostomum euproctus	0
T	T2	WEur	PostM	StndNcrp	9		8		Parapoteriostomum mettami	0
T	T2	WEur	PostM	StndNcrp	9		8		Petrovinema poculatus	11.11
T	T2	WEur	PostM	StndNcrp	9		8		Poteriostomum imparidentatum	0
T	T2	WEur	PostM	StndNcrp	9		8		Poteriostomum ratzii	0
T	T2	WEur	PostM	StndNcrp	9		8		Tridentoinfundibulum gobi	0
T	T2	WEur	PostM	StndNcrp	9		8		Triodontophorus brevicauda	0
T	T2	WEur	PostM	StndNcrp	9		8		Triodontophorus minor	0
T	T2	WEur	PostM	StndNcrp	9		8		Triodontophorus nipponicus	0
T	T2	WEur	PostM	StndNcrp	9		8		Triodontophorus serratus	0
T	T2	WEur	PostM	StndNcrp	9		8		Triodontophorus tenuicollis	0
U	U1	NAm	PostM	CrtclT	112		23		Coronocyclus coronatus	100
U	U1	NAm	PostM	CrtclT	112		23		Coronocyclus labiatus	30
U	U1	NAm	PostM	CrtclT	112		23		Coronocyclus labratus	30
U	U1	NAm	PostM	CrtclT	112		23		Cyathostomum alveatum	0
U	U1	NAm	PostM	CrtclT	112		23		Cyathostomum catinatum	100
U	U1	NAm	PostM	CrtclT	112		23		Cyathostomum pateratum	13
U	U1	NAm	PostM	CrtclT	112		23		Cyathostomum tetracanthum	0
U	U1	NAm	PostM	CrtclT	112		23		Cylicocyclus ashworthi	0
U	U1	NAm	PostM	CrtclT	112		23		Cylicocyclus auriculatus	0
U	U1	NAm	PostM	CrtclT	112		23		Cylicocyclus brevicapsulatus	0
U	U1	NAm	PostM	CrtclT	112		23		Cylicocyclus elongatus	5
U	U1	NAm	PostM	CrtclT	112		23		Cylicocyclus insigne	50
U	U1	NAm	PostM	CrtclT	112		23		Cylicocyclus leptostomus	81
U	U1	NAm	PostM	CrtclT	112		23		Cylicocyclus nassatus	100
U	U1	NAm	PostM	CrtclT	112		23		Cylicocyclus radiatus	13
U	U1	NAm	PostM	CrtclT	112		23		Cylicocyclus ultrajectinus	0
U	U1	NAm	PostM	CrtclT	112		23		Cylicodontophorus bicoronatus	25
U	U1	NAm	PostM	CrtclT	112		23		Cylicostephanus asymetricus	50
U	U1	NAm	PostM	CrtclT	112		23		Cylicostephanus bidentatus	0
U	U1	NAm	PostM	CrtclT	112		23		Cylicostephanus calicatus	89
U	U1	NAm	PostM	CrtclT	112		23		Cylicostephanus goldi	100
U	U1	NAm	PostM	CrtclT	112		23		Cylicostephanus hybridus	0
U	U1	NAm	PostM	CrtclT	112		23		Cylicostephanus longibursatus	100
U	U1	NAm	PostM	CrtclT	112		23		Cylicostephanus minutus	81
U	U1	NAm	PostM	CrtclT	112		23		Gyalocephalus capitatus	5
U	U1	NAm	PostM	CrtclT	112		23		Parapoteriostomum euproctus	0
U	U1	NAm	PostM	CrtclT	112		23		Parapoteriostomum mettami	30
U	U1	NAm	PostM	CrtclT	112		23		Petrovinema poculatus	25
U	U1	NAm	PostM	CrtclT	112		23		Poteriostomum imparidentatum	66
U	U1	NAm	PostM	CrtclT	112		23		Poteriostomum ratzii	0
U	U1	NAm	PostM	CrtclT	112		23		Tridentoinfundibulum gobi	0
U	U1	NAm	PostM	CrtclT	112		23		Triodontophorus brevicauda	25
U	U1	NAm	PostM	CrtclT	112		23		Triodontophorus minor	0
U	U1	NAm	PostM	CrtclT	112		23		Triodontophorus nipponicus	0
U	U1	NAm	PostM	CrtclT	112		23		Triodontophorus serratus	25
U	U1	NAm	PostM	CrtclT	112		23		Triodontophorus tenuicollis	56
V	V1	NAm	PostM	CrtclT	5	5	17	17	Coronocyclus coronatus	60	0.743885
V	V1	NAm	PostM	CrtclT	5	5	17	17	Coronocyclus labiatus	40	0.358224
V	V1	NAm	PostM	CrtclT	5	5	17	17	Coronocyclus labratus	20	0.0393426
V	V1	NAm	PostM	CrtclT	5	5	17	17	Cyathostomum alveatum	0	0
V	V1	NAm	PostM	CrtclT	5	5	17	17	Cyathostomum catinatum	80	29.2346
V	V1	NAm	PostM	CrtclT	5	5	17	17	Cyathostomum pateratum	20	0.154782
V	V1	NAm	PostM	CrtclT	5	5	17	17	Cyathostomum tetracanthum	0	0
V	V1	NAm	PostM	CrtclT	5	5	17	17	Cylicocyclus ashworthi	0	0
V	V1	NAm	PostM	CrtclT	5	5	17	17	Cylicocyclus auriculatus	0	0
V	V1	NAm	PostM	CrtclT	5	5	17	17	Cylicocyclus brevicapsulatus	40	0.0429662
V	V1	NAm	PostM	CrtclT	5	5	17	17	Cylicocyclus elongatus	0	0
V	V1	NAm	PostM	CrtclT	5	5	17	17	Cylicocyclus insigne	60	1.31383
V	V1	NAm	PostM	CrtclT	5	5	17	17	Cylicocyclus leptostomus	80	0.19516
V	V1	NAm	PostM	CrtclT	5	5	17	17	Cylicocyclus nassatus	80	15.3001
V	V1	NAm	PostM	CrtclT	5	5	17	17	Cylicocyclus radiatus	0	0
V	V1	NAm	PostM	CrtclT	5	5	17	17	Cylicocyclus ultrajectinus	0	0
V	V1	NAm	PostM	CrtclT	5	5	17	17	Cylicodontophorus bicoronatus	0	0
V	V1	NAm	PostM	CrtclT	5	5	17	17	Cylicostephanus asymetricus	40	0.0647082
V	V1	NAm	PostM	CrtclT	5	5	17	17	Cylicostephanus bidentatus	0	0
V	V1	NAm	PostM	CrtclT	5	5	17	17	Cylicostephanus calicatus	60	0.939563
V	V1	NAm	PostM	CrtclT	5	5	17	17	Cylicostephanus goldi	100	4.25159
V	V1	NAm	PostM	CrtclT	5	5	17	17	Cylicostephanus hybridus	0	0
V	V1	NAm	PostM	CrtclT	5	5	17	17	Cylicostephanus longibursatus	100	45.4785
V	V1	NAm	PostM	CrtclT	5	5	17	17	Cylicostephanus minutus	40	1.35162
V	V1	NAm	PostM	CrtclT	5	5	17	17	Gyalocephalus capitatus	0	0
V	V1	NAm	PostM	CrtclT	5	5	17	17	Parapoteriostomum euproctus	0	0
V	V1	NAm	PostM	CrtclT	5	5	17	17	Parapoteriostomum mettami	0	0
V	V1	NAm	PostM	CrtclT	5	5	17	17	Petrovinema poculatus	40	0.0647082
V	V1	NAm	PostM	CrtclT	5	5	17	17	Poteriostomum imparidentatum	40	0.332341
V	V1	NAm	PostM	CrtclT	5	5	17	17	Poteriostomum ratzii	0	0
V	V1	NAm	PostM	CrtclT	5	5	17	17	Tridentoinfundibulum gobi	0	0
V	V1	NAm	PostM	CrtclT	5	5	17	17	Triodontophorus brevicauda	0	0
V	V1	NAm	PostM	CrtclT	5	5	17	17	Triodontophorus minor	0	0
V	V1	NAm	PostM	CrtclT	5	5	17	17	Triodontophorus nipponicus	0	0
V	V1	NAm	PostM	CrtclT	5	5	17	17	Triodontophorus serratus	40	0.134075
V	V1	NAm	PostM	CrtclT	5	5	17	17	Triodontophorus tenuicollis	0	0
W	W1	NAm	PostM	CrtclT	12	12	21	21	Coronocyclus coronatus	92	0.74
W	W1	NAm	PostM	CrtclT	12	12	21	21	Coronocyclus labiatus	50	0.31
W	W1	NAm	PostM	CrtclT	12	12	21	21	Coronocyclus labratus	0	0
W	W1	NAm	PostM	CrtclT	12	12	21	21	Cyathostomum alveatum	0	0
W	W1	NAm	PostM	CrtclT	12	12	21	21	Cyathostomum catinatum	100	16.23
W	W1	NAm	PostM	CrtclT	12	12	21	21	Cyathostomum pateratum	8	0.06
W	W1	NAm	PostM	CrtclT	12	12	21	21	Cyathostomum tetracanthum	0	0
W	W1	NAm	PostM	CrtclT	12	12	21	21	Cylicocyclus ashworthi	0	0
W	W1	NAm	PostM	CrtclT	12	12	21	21	Cylicocyclus auriculatus	0	0
W	W1	NAm	PostM	CrtclT	12	12	21	21	Cylicocyclus brevicapsulatus	25	0.15
W	W1	NAm	PostM	CrtclT	12	12	21	21	Cylicocyclus elongatus	50	0.57
W	W1	NAm	PostM	CrtclT	12	12	21	21	Cylicocyclus insigne	58	1.3
W	W1	NAm	PostM	CrtclT	12	12	21	21	Cylicocyclus leptostomus	100	12.64
W	W1	NAm	PostM	CrtclT	12	12	21	21	Cylicocyclus nassatus	100	19.78
W	W1	NAm	PostM	CrtclT	12	12	21	21	Cylicocyclus radiatus	17	0.16
W	W1	NAm	PostM	CrtclT	12	12	21	21	Cylicocyclus ultrajectinus	0	0
W	W1	NAm	PostM	CrtclT	12	12	21	21	Cylicodontophorus bicoronatus	42	0.32
W	W1	NAm	PostM	CrtclT	12	12	21	21	Cylicostephanus asymetricus	17	0.03
W	W1	NAm	PostM	CrtclT	12	12	21	21	Cylicostephanus bidentatus	0	0
W	W1	NAm	PostM	CrtclT	12	12	21	21	Cylicostephanus calicatus	83	1.19
W	W1	NAm	PostM	CrtclT	12	12	21	21	Cylicostephanus goldi	92	2.68
W	W1	NAm	PostM	CrtclT	12	12	21	21	Cylicostephanus hybridus	0	0
W	W1	NAm	PostM	CrtclT	12	12	21	21	Cylicostephanus longibursatus	100	34.76
W	W1	NAm	PostM	CrtclT	12	12	21	21	Cylicostephanus minutus	100	8.68
W	W1	NAm	PostM	CrtclT	12	12	21	21	Gyalocephalus capitatus	8	0.04
W	W1	NAm	PostM	CrtclT	12	12	21	21	Parapoteriostomum euproctus	0	0
W	W1	NAm	PostM	CrtclT	12	12	21	21	Parapoteriostomum mettami	17	0.09
W	W1	NAm	PostM	CrtclT	12	12	21	21	Petrovinema poculatus	25	0.02
W	W1	NAm	PostM	CrtclT	12	12	21	21	Poteriostomum imparidentatum	17	0.17
W	W1	NAm	PostM	CrtclT	12	12	21	21	Poteriostomum ratzii	0	0
W	W1	NAm	PostM	CrtclT	12	12	21	21	Tridentoinfundibulum gobi	0	0
W	W1	NAm	PostM	CrtclT	12	12	21	21	Triodontophorus brevicauda	0	0
W	W1	NAm	PostM	CrtclT	12	12	21	21	Triodontophorus minor	0	0
W	W1	NAm	PostM	CrtclT	12	12	21	21	Triodontophorus nipponicus	0	0
W	W1	NAm	PostM	CrtclT	12	12	21	21	Triodontophorus serratus	0	0
W	W1	NAm	PostM	CrtclT	12	12	21	21	Triodontophorus tenuicollis	33	0.09
X	X1	NAm	PostM	StndNcrp	5	5	21	21	Coronocyclus coronatus	100	1.12
X	X1	NAm	PostM	StndNcrp	5	5	21	21	Coronocyclus labiatus	80	0.53
X	X1	NAm	PostM	StndNcrp	5	5	21	21	Coronocyclus labratus	80	1.19
X	X1	NAm	PostM	StndNcrp	5	5	21	21	Cyathostomum alveatum	0	0
X	X1	NAm	PostM	StndNcrp	5	5	21	21	Cyathostomum catinatum	100	25.67
X	X1	NAm	PostM	StndNcrp	5	5	21	21	Cyathostomum pateratum	0	0
X	X1	NAm	PostM	StndNcrp	5	5	21	21	Cyathostomum tetracanthum	0	0
X	X1	NAm	PostM	StndNcrp	5	5	21	21	Cylicocyclus ashworthi	0	0
X	X1	NAm	PostM	StndNcrp	5	5	21	21	Cylicocyclus auriculatus	0	0
X	X1	NAm	PostM	StndNcrp	5	5	21	21	Cylicocyclus brevicapsulatus	0	0
X	X1	NAm	PostM	StndNcrp	5	5	21	21	Cylicocyclus elongatus	20	0.05
X	X1	NAm	PostM	StndNcrp	5	5	21	21	Cylicocyclus insigne	80	1.36
X	X1	NAm	PostM	StndNcrp	5	5	21	21	Cylicocyclus leptostomus	80	2.49
X	X1	NAm	PostM	StndNcrp	5	5	21	21	Cylicocyclus nassatus	80	8.26
X	X1	NAm	PostM	StndNcrp	5	5	21	21	Cylicocyclus radiatus	40	0.17
X	X1	NAm	PostM	StndNcrp	5	5	21	21	Cylicocyclus ultrajectinus	0	0
X	X1	NAm	PostM	StndNcrp	5	5	21	21	Cylicodontophorus bicoronatus	80	0.44
X	X1	NAm	PostM	StndNcrp	5	5	21	21	Cylicostephanus asymetricus	40	0.15
X	X1	NAm	PostM	StndNcrp	5	5	21	21	Cylicostephanus bidentatus	0	0
X	X1	NAm	PostM	StndNcrp	5	5	21	21	Cylicostephanus calicatus	80	1.62
X	X1	NAm	PostM	StndNcrp	5	5	21	21	Cylicostephanus goldi	100	8.55
X	X1	NAm	PostM	StndNcrp	5	5	21	21	Cylicostephanus hybridus	0	0
X	X1	NAm	PostM	StndNcrp	5	5	21	21	Cylicostephanus longibursatus	100	39.27
X	X1	NAm	PostM	StndNcrp	5	5	21	21	Cylicostephanus minutus	80	6.76
X	X1	NAm	PostM	StndNcrp	5	5	21	21	Gyalocephalus capitatus	0	0
X	X1	NAm	PostM	StndNcrp	5	5	21	21	Parapoteriostomum euproctus	0	0
X	X1	NAm	PostM	StndNcrp	5	5	21	21	Parapoteriostomum mettami	20	0.1
X	X1	NAm	PostM	StndNcrp	5	5	21	21	Petrovinema poculatus	40	0.1
X	X1	NAm	PostM	StndNcrp	5	5	21	21	Poteriostomum imparidentatum	60	0.51
X	X1	NAm	PostM	StndNcrp	5	5	21	21	Poteriostomum ratzii	0	0
X	X1	NAm	PostM	StndNcrp	5	5	21	21	Tridentoinfundibulum gobi	0	0
X	X1	NAm	PostM	StndNcrp	5	5	21	21	Triodontophorus brevicauda	80	0.8
X	X1	NAm	PostM	StndNcrp	5	5	21	21	Triodontophorus minor	0	0
X	X1	NAm	PostM	StndNcrp	5	5	21	21	Triodontophorus nipponicus	0	0
X	X1	NAm	PostM	StndNcrp	5	5	21	21	Triodontophorus serratus	80	0.7
X	X1	NAm	PostM	StndNcrp	5	5	21	21	Triodontophorus tenuicollis	40	0.17
Y	Y1	NAm	PostM	StndNcrp	7	7	10	10	Coronocyclus coronatus	29	0.29
Y	Y1	NAm	PostM	StndNcrp	7	7	10	10	Coronocyclus labiatus	0	0
Y	Y1	NAm	PostM	StndNcrp	7	7	10	10	Coronocyclus labratus	14	0.22
Y	Y1	NAm	PostM	StndNcrp	7	7	10	10	Cyathostomum alveatum	0	0
Y	Y1	NAm	PostM	StndNcrp	7	7	10	10	Cyathostomum catinatum	86	32.42
Y	Y1	NAm	PostM	StndNcrp	7	7	10	10	Cyathostomum pateratum	71	7.4
Y	Y1	NAm	PostM	StndNcrp	7	7	10	10	Cyathostomum tetracanthum	0	0
Y	Y1	NAm	PostM	StndNcrp	7	7	10	10	Cylicocyclus ashworthi	0	0
Y	Y1	NAm	PostM	StndNcrp	7	7	10	10	Cylicocyclus auriculatus	0	0
Y	Y1	NAm	PostM	StndNcrp	7	7	10	10	Cylicocyclus brevicapsulatus	0	0
Y	Y1	NAm	PostM	StndNcrp	7	7	10	10	Cylicocyclus elongatus	0	0
Y	Y1	NAm	PostM	StndNcrp	7	7	10	10	Cylicocyclus insigne	0	0
Y	Y1	NAm	PostM	StndNcrp	7	7	10	10	Cylicocyclus leptostomus	57	6.93
Y	Y1	NAm	PostM	StndNcrp	7	7	10	10	Cylicocyclus nassatus	57	10.03
Y	Y1	NAm	PostM	StndNcrp	7	7	10	10	Cylicocyclus radiatus	0	0
Y	Y1	NAm	PostM	StndNcrp	7	7	10	10	Cylicocyclus ultrajectinus	0	0
Y	Y1	NAm	PostM	StndNcrp	7	7	10	10	Cylicodontophorus bicoronatus	0	0
Y	Y1	NAm	PostM	StndNcrp	7	7	10	10	Cylicostephanus asymetricus	0	0
Y	Y1	NAm	PostM	StndNcrp	7	7	10	10	Cylicostephanus bidentatus	0	0
Y	Y1	NAm	PostM	StndNcrp	7	7	10	10	Cylicostephanus calicatus	57	3.61
Y	Y1	NAm	PostM	StndNcrp	7	7	10	10	Cylicostephanus goldi	71	1.46
Y	Y1	NAm	PostM	StndNcrp	7	7	10	10	Cylicostephanus hybridus	0	0
Y	Y1	NAm	PostM	StndNcrp	7	7	10	10	Cylicostephanus longibursatus	71	33.66
Y	Y1	NAm	PostM	StndNcrp	7	7	10	10	Cylicostephanus minutus	57	3.98
Y	Y1	NAm	PostM	StndNcrp	7	7	10	10	Gyalocephalus capitatus	0	0
Y	Y1	NAm	PostM	StndNcrp	7	7	10	10	Parapoteriostomum euproctus	0	0
Y	Y1	NAm	PostM	StndNcrp	7	7	10	10	Parapoteriostomum mettami	0	0
Y	Y1	NAm	PostM	StndNcrp	7	7	10	10	Petrovinema poculatus	0	0
Y	Y1	NAm	PostM	StndNcrp	7	7	10	10	Poteriostomum imparidentatum	0	0
Y	Y1	NAm	PostM	StndNcrp	7	7	10	10	Poteriostomum ratzii	0	0
Y	Y1	NAm	PostM	StndNcrp	7	7	10	10	Tridentoinfundibulum gobi	0	0
Y	Y1	NAm	PostM	StndNcrp	7	7	10	10	Triodontophorus brevicauda	0	0
Y	Y1	NAm	PostM	StndNcrp	7	7	10	10	Triodontophorus minor	0	0
Y	Y1	NAm	PostM	StndNcrp	7	7	10	10	Triodontophorus nipponicus	0	0
Y	Y1	NAm	PostM	StndNcrp	7	7	10	10	Triodontophorus serratus	0	0
Y	Y1	NAm	PostM	StndNcrp	7	7	10	10	Triodontophorus tenuicollis	0	0
Z	Z1	NAm	PostM	StndNcrp	16	16	17	17	Coronocyclus coronatus	100	0.79575
Z	Z1	NAm	PostM	StndNcrp	16	16	17	17	Coronocyclus labiatus	14.3	0.0241136
Z	Z1	NAm	PostM	StndNcrp	16	16	17	17	Coronocyclus labratus	14.3	0.0803787
Z	Z1	NAm	PostM	StndNcrp	16	16	17	17	Cyathostomum alveatum	0	0
Z	Z1	NAm	PostM	StndNcrp	16	16	17	17	Cyathostomum catinatum	100	35.8127
Z	Z1	NAm	PostM	StndNcrp	16	16	17	17	Cyathostomum pateratum	14.3	0.0241136
Z	Z1	NAm	PostM	StndNcrp	16	16	17	17	Cyathostomum tetracanthum	0	0
Z	Z1	NAm	PostM	StndNcrp	16	16	17	17	Cylicocyclus ashworthi	0	0
Z	Z1	NAm	PostM	StndNcrp	16	16	17	17	Cylicocyclus auriculatus	0	0
Z	Z1	NAm	PostM	StndNcrp	16	16	17	17	Cylicocyclus brevicapsulatus	0	0
Z	Z1	NAm	PostM	StndNcrp	16	16	17	17	Cylicocyclus elongatus	0	0
Z	Z1	NAm	PostM	StndNcrp	16	16	17	17	Cylicocyclus insigne	57.1	0.763598
Z	Z1	NAm	PostM	StndNcrp	16	16	17	17	Cylicocyclus leptostomus	71.4	1.3748
Z	Z1	NAm	PostM	StndNcrp	16	16	17	17	Cylicocyclus nassatus	100	13.5716
Z	Z1	NAm	PostM	StndNcrp	16	16	17	17	Cylicocyclus radiatus	0	0
Z	Z1	NAm	PostM	StndNcrp	16	16	17	17	Cylicocyclus ultrajectinus	0	0
Z	Z1	NAm	PostM	StndNcrp	16	16	17	17	Cylicodontophorus bicoronatus	0	0
Z	Z1	NAm	PostM	StndNcrp	16	16	17	17	Cylicostephanus asymetricus	71.4	0.544003
Z	Z1	NAm	PostM	StndNcrp	16	16	17	17	Cylicostephanus bidentatus	0	0
Z	Z1	NAm	PostM	StndNcrp	16	16	17	17	Cylicostephanus calicatus	85.7	1.96124
Z	Z1	NAm	PostM	StndNcrp	16	16	17	17	Cylicostephanus goldi	100	8.27387
Z	Z1	NAm	PostM	StndNcrp	16	16	17	17	Cylicostephanus hybridus	0	0
Z	Z1	NAm	PostM	StndNcrp	16	16	17	17	Cylicostephanus longibursatus	100	33.9872
Z	Z1	NAm	PostM	StndNcrp	16	16	17	17	Cylicostephanus minutus	100	2.01493
Z	Z1	NAm	PostM	StndNcrp	16	16	17	17	Gyalocephalus capitatus	14.3	0.0803787
Z	Z1	NAm	PostM	StndNcrp	16	16	17	17	Parapoteriostomum euproctus	0	0
Z	Z1	NAm	PostM	StndNcrp	16	16	17	17	Parapoteriostomum mettami	57.1	0.120568
Z	Z1	NAm	PostM	StndNcrp	16	16	17	17	Petrovinema poculatus	0	0
Z	Z1	NAm	PostM	StndNcrp	16	16	17	17	Poteriostomum imparidentatum	57.1	0.337591
Z	Z1	NAm	PostM	StndNcrp	16	16	17	17	Poteriostomum ratzii	0	0
Z	Z1	NAm	PostM	StndNcrp	16	16	17	17	Tridentoinfundibulum gobi	0	0
Z	Z1	NAm	PostM	StndNcrp	16	16	17	17	Triodontophorus brevicauda	0	0
Z	Z1	NAm	PostM	StndNcrp	16	16	17	17	Triodontophorus minor	0	0
Z	Z1	NAm	PostM	StndNcrp	16	16	17	17	Triodontophorus nipponicus	0	0
Z	Z1	NAm	PostM	StndNcrp	16	16	17	17	Triodontophorus serratus	0	0
Z	Z1	NAm	PostM	StndNcrp	16	16	17	17	Triodontophorus tenuicollis	71.4	0.233098
AA	AA1	NAm	PostM	StndNcrp	16	16	23	23	Coronocyclus coronatus	100	0.8
AA	AA1	NAm	PostM	StndNcrp	16	16	23	23	Coronocyclus labiatus	31.3	0.12
AA	AA1	NAm	PostM	StndNcrp	16	16	23	23	Coronocyclus labratus	31.3	0.34
AA	AA1	NAm	PostM	StndNcrp	16	16	23	23	Cyathostomum alveatum	0	0
AA	AA1	NAm	PostM	StndNcrp	16	16	23	23	Cyathostomum catinatum	100	35.94
AA	AA1	NAm	PostM	StndNcrp	16	16	23	23	Cyathostomum pateratum	6.3	0.01
AA	AA1	NAm	PostM	StndNcrp	16	16	23	23	Cyathostomum tetracanthum	0	0
AA	AA1	NAm	PostM	StndNcrp	16	16	23	23	Cylicocyclus ashworthi	0	0
AA	AA1	NAm	PostM	StndNcrp	16	16	23	23	Cylicocyclus auriculatus	0	0
AA	AA1	NAm	PostM	StndNcrp	16	16	23	23	Cylicocyclus brevicapsulatus	0	0
AA	AA1	NAm	PostM	StndNcrp	16	16	23	23	Cylicocyclus elongatus	6.3	0.02
AA	AA1	NAm	PostM	StndNcrp	16	16	23	23	Cylicocyclus insigne	50	0.7
AA	AA1	NAm	PostM	StndNcrp	16	16	23	23	Cylicocyclus leptostomus	81.3	2.44
AA	AA1	NAm	PostM	StndNcrp	16	16	23	23	Cylicocyclus nassatus	100	7.26
AA	AA1	NAm	PostM	StndNcrp	16	16	23	23	Cylicocyclus radiatus	12.5	0.01
AA	AA1	NAm	PostM	StndNcrp	16	16	23	23	Cylicocyclus ultrajectinus	0	0
AA	AA1	NAm	PostM	StndNcrp	16	16	23	23	Cylicodontophorus bicoronatus	25	0.11
AA	AA1	NAm	PostM	StndNcrp	16	16	23	23	Cylicostephanus asymetricus	50	0.37
AA	AA1	NAm	PostM	StndNcrp	16	16	23	23	Cylicostephanus bidentatus	0	0
AA	AA1	NAm	PostM	StndNcrp	16	16	23	23	Cylicostephanus calicatus	87.5	2.23
AA	AA1	NAm	PostM	StndNcrp	16	16	23	23	Cylicostephanus goldi	100	9.77
AA	AA1	NAm	PostM	StndNcrp	16	16	23	23	Cylicostephanus hybridus	0	0
AA	AA1	NAm	PostM	StndNcrp	16	16	23	23	Cylicostephanus longibursatus	100	36.24
AA	AA1	NAm	PostM	StndNcrp	16	16	23	23	Cylicostephanus minutus	81.3	1.77
AA	AA1	NAm	PostM	StndNcrp	16	16	23	23	Gyalocephalus capitatus	6.3	0.05
AA	AA1	NAm	PostM	StndNcrp	16	16	23	23	Parapoteriostomum euproctus	0	0
AA	AA1	NAm	PostM	StndNcrp	16	16	23	23	Parapoteriostomum mettami	31.3	0.08
AA	AA1	NAm	PostM	StndNcrp	16	16	23	23	Petrovinema poculatus	25	0.9
AA	AA1	NAm	PostM	StndNcrp	16	16	23	23	Poteriostomum imparidentatum	68.8	0.3
AA	AA1	NAm	PostM	StndNcrp	16	16	23	23	Poteriostomum ratzii	0	0
AA	AA1	NAm	PostM	StndNcrp	16	16	23	23	Tridentoinfundibulum gobi	0	0
AA	AA1	NAm	PostM	StndNcrp	16	16	23	23	Triodontophorus brevicauda	25	0.15
AA	AA1	NAm	PostM	StndNcrp	16	16	23	23	Triodontophorus minor	0	0
AA	AA1	NAm	PostM	StndNcrp	16	16	23	23	Triodontophorus nipponicus	0	0
AA	AA1	NAm	PostM	StndNcrp	16	16	23	23	Triodontophorus serratus	25	0.11
AA	AA1	NAm	PostM	StndNcrp	16	16	23	23	Triodontophorus tenuicollis	56.3	0.28
BB	BB1	NAm	PostM	CrtclT	27	27	15	15	Coronocyclus coronatus	96.3	1.58
BB	BB1	NAm	PostM	CrtclT	27	27	15	15	Coronocyclus labiatus	37.04	0.42
BB	BB1	NAm	PostM	CrtclT	27	27	15	15	Coronocyclus labratus	3.7	0.03
BB	BB1	NAm	PostM	CrtclT	27	27	15	15	Cyathostomum alveatum	0	0
BB	BB1	NAm	PostM	CrtclT	27	27	15	15	Cyathostomum catinatum	96.3	27.64
BB	BB1	NAm	PostM	CrtclT	27	27	15	15	Cyathostomum pateratum	0	0
BB	BB1	NAm	PostM	CrtclT	27	27	15	15	Cyathostomum tetracanthum	0	0
BB	BB1	NAm	PostM	CrtclT	27	27	15	15	Cylicocyclus ashworthi	0	0
BB	BB1	NAm	PostM	CrtclT	27	27	15	15	Cylicocyclus auriculatus	0	0
BB	BB1	NAm	PostM	CrtclT	27	27	15	15	Cylicocyclus brevicapsulatus	0	0
BB	BB1	NAm	PostM	CrtclT	27	27	15	15	Cylicocyclus elongatus	0	0
BB	BB1	NAm	PostM	CrtclT	27	27	15	15	Cylicocyclus insigne	29.63	0.58
BB	BB1	NAm	PostM	CrtclT	27	27	15	15	Cylicocyclus leptostomus	59.26	2.09
BB	BB1	NAm	PostM	CrtclT	27	27	15	15	Cylicocyclus nassatus	92.6	10.58
BB	BB1	NAm	PostM	CrtclT	27	27	15	15	Cylicocyclus radiatus	3.7	0.03
BB	BB1	NAm	PostM	CrtclT	27	27	15	15	Cylicocyclus ultrajectinus	0	0
BB	BB1	NAm	PostM	CrtclT	27	27	15	15	Cylicodontophorus bicoronatus	3.7	0.02
BB	BB1	NAm	PostM	CrtclT	27	27	15	15	Cylicostephanus asymetricus	11.11	0.07
BB	BB1	NAm	PostM	CrtclT	27	27	15	15	Cylicostephanus bidentatus	0	0
BB	BB1	NAm	PostM	CrtclT	27	27	15	15	Cylicostephanus calicatus	96.3	3.99
BB	BB1	NAm	PostM	CrtclT	27	27	15	15	Cylicostephanus goldi	96.3	7.62
BB	BB1	NAm	PostM	CrtclT	27	27	15	15	Cylicostephanus hybridus	0	0
BB	BB1	NAm	PostM	CrtclT	27	27	15	15	Cylicostephanus longibursatus	96.3	36.06
BB	BB1	NAm	PostM	CrtclT	27	27	15	15	Cylicostephanus minutus	96.3	9.3
BB	BB1	NAm	PostM	CrtclT	27	27	15	15	Gyalocephalus capitatus	0	0
BB	BB1	NAm	PostM	CrtclT	27	27	15	15	Parapoteriostomum euproctus	0	0
BB	BB1	NAm	PostM	CrtclT	27	27	15	15	Parapoteriostomum mettami	0	0
BB	BB1	NAm	PostM	CrtclT	27	27	15	15	Petrovinema poculatus	3.7	0.01
BB	BB1	NAm	PostM	CrtclT	27	27	15	15	Poteriostomum imparidentatum	0	0
BB	BB1	NAm	PostM	CrtclT	27	27	15	15	Poteriostomum ratzii	0	0
BB	BB1	NAm	PostM	CrtclT	27	27	15	15	Tridentoinfundibulum gobi	0	0
BB	BB1	NAm	PostM	CrtclT	27	27	15	15	Triodontophorus brevicauda	0	0
BB	BB1	NAm	PostM	CrtclT	27	27	15	15	Triodontophorus minor	0	0
BB	BB1	NAm	PostM	CrtclT	27	27	15	15	Triodontophorus nipponicus	0	0
BB	BB1	NAm	PostM	CrtclT	27	27	15	15	Triodontophorus serratus	0	0
BB	BB1	NAm	PostM	CrtclT	27	27	15	15	Triodontophorus tenuicollis	0	0
CC	CC1	NAm	PostM	StndNcrp	8	8	17	17	Coronocyclus coronatus	50	1.23
CC	CC1	NAm	PostM	StndNcrp	8	8	17	17	Coronocyclus labiatus	37.5	0.1
CC	CC1	NAm	PostM	StndNcrp	8	8	17	17	Coronocyclus labratus	12.5	0.13
CC	CC1	NAm	PostM	StndNcrp	8	8	17	17	Cyathostomum alveatum	0	0
CC	CC1	NAm	PostM	StndNcrp	8	8	17	17	Cyathostomum catinatum	62.5	24.71
CC	CC1	NAm	PostM	StndNcrp	8	8	17	17	Cyathostomum pateratum	12.5	0.05
CC	CC1	NAm	PostM	StndNcrp	8	8	17	17	Cyathostomum tetracanthum	0	0
CC	CC1	NAm	PostM	StndNcrp	8	8	17	17	Cylicocyclus ashworthi	12.5	0.03
CC	CC1	NAm	PostM	StndNcrp	8	8	17	17	Cylicocyclus auriculatus	0	0
CC	CC1	NAm	PostM	StndNcrp	8	8	17	17	Cylicocyclus brevicapsulatus	0	0
CC	CC1	NAm	PostM	StndNcrp	8	8	17	17	Cylicocyclus elongatus	0	0
CC	CC1	NAm	PostM	StndNcrp	8	8	17	17	Cylicocyclus insigne	12.5	0.03
CC	CC1	NAm	PostM	StndNcrp	8	8	17	17	Cylicocyclus leptostomus	12.5	0.68
CC	CC1	NAm	PostM	StndNcrp	8	8	17	17	Cylicocyclus nassatus	50	4.27
CC	CC1	NAm	PostM	StndNcrp	8	8	17	17	Cylicocyclus radiatus	0	0
CC	CC1	NAm	PostM	StndNcrp	8	8	17	17	Cylicocyclus ultrajectinus	0	0
CC	CC1	NAm	PostM	StndNcrp	8	8	17	17	Cylicodontophorus bicoronatus	0	0
CC	CC1	NAm	PostM	StndNcrp	8	8	17	17	Cylicostephanus asymetricus	0	0
CC	CC1	NAm	PostM	StndNcrp	8	8	17	17	Cylicostephanus bidentatus	12.5	0.03
CC	CC1	NAm	PostM	StndNcrp	8	8	17	17	Cylicostephanus calicatus	50	7.94
CC	CC1	NAm	PostM	StndNcrp	8	8	17	17	Cylicostephanus goldi	50	9.88
CC	CC1	NAm	PostM	StndNcrp	8	8	17	17	Cylicostephanus hybridus	12.5	0.05
CC	CC1	NAm	PostM	StndNcrp	8	8	17	17	Cylicostephanus longibursatus	62.5	50.48
CC	CC1	NAm	PostM	StndNcrp	8	8	17	17	Cylicostephanus minutus	37.5	0.35
CC	CC1	NAm	PostM	StndNcrp	8	8	17	17	Gyalocephalus capitatus	0	0
CC	CC1	NAm	PostM	StndNcrp	8	8	17	17	Parapoteriostomum euproctus	0	0
CC	CC1	NAm	PostM	StndNcrp	8	8	17	17	Parapoteriostomum mettami	0	0
CC	CC1	NAm	PostM	StndNcrp	8	8	17	17	Petrovinema poculatus	0	0
CC	CC1	NAm	PostM	StndNcrp	8	8	17	17	Poteriostomum imparidentatum	12.5	0.03
CC	CC1	NAm	PostM	StndNcrp	8	8	17	17	Poteriostomum ratzii	0	0
CC	CC1	NAm	PostM	StndNcrp	8	8	17	17	Tridentoinfundibulum gobi	0	0
CC	CC1	NAm	PostM	StndNcrp	8	8	17	17	Triodontophorus brevicauda	0	0
CC	CC1	NAm	PostM	StndNcrp	8	8	17	17	Triodontophorus minor	0	0
CC	CC1	NAm	PostM	StndNcrp	8	8	17	17	Triodontophorus nipponicus	0	0
CC	CC1	NAm	PostM	StndNcrp	8	8	17	17	Triodontophorus serratus	12.5	0.03
CC	CC1	NAm	PostM	StndNcrp	8	8	17	17	Triodontophorus tenuicollis	0	0
DD	DD1	EEur	PostM	StndNcrp	47	47	24	24	Coronocyclus coronatus	95.7	9.13
DD	DD1	EEur	PostM	StndNcrp	47	47	24	24	Coronocyclus labiatus	6.3	0.04
DD	DD1	EEur	PostM	StndNcrp	47	47	24	24	Coronocyclus labratus	25.5	2.89
DD	DD1	EEur	PostM	StndNcrp	47	47	24	24	Cyathostomum alveatum	0	0
DD	DD1	EEur	PostM	StndNcrp	47	47	24	24	Cyathostomum catinatum	100	15.39
DD	DD1	EEur	PostM	StndNcrp	47	47	24	24	Cyathostomum pateratum	29.7	4.05
DD	DD1	EEur	PostM	StndNcrp	47	47	24	24	Cyathostomum tetracanthum	44.6	3.6
DD	DD1	EEur	PostM	StndNcrp	47	47	24	24	Cylicocyclus ashworthi	0	0
DD	DD1	EEur	PostM	StndNcrp	47	47	24	24	Cylicocyclus auriculatus	0	0
DD	DD1	EEur	PostM	StndNcrp	47	47	24	24	Cylicocyclus brevicapsulatus	31.9	3.51
DD	DD1	EEur	PostM	StndNcrp	47	47	24	24	Cylicocyclus elongatus	10.6	0.52
DD	DD1	EEur	PostM	StndNcrp	47	47	24	24	Cylicocyclus insigne	100	8.49
DD	DD1	EEur	PostM	StndNcrp	47	47	24	24	Cylicocyclus leptostomus	14.8	0.47
DD	DD1	EEur	PostM	StndNcrp	47	47	24	24	Cylicocyclus nassatus	100	15.94
DD	DD1	EEur	PostM	StndNcrp	47	47	24	24	Cylicocyclus radiatus	23.4	2.64
DD	DD1	EEur	PostM	StndNcrp	47	47	24	24	Cylicocyclus ultrajectinus	19.1	1.77
DD	DD1	EEur	PostM	StndNcrp	47	47	24	24	Cylicodontophorus bicoronatus	17	0.73
DD	DD1	EEur	PostM	StndNcrp	47	47	24	24	Cylicostephanus asymetricus	0	0
DD	DD1	EEur	PostM	StndNcrp	47	47	24	24	Cylicostephanus bidentatus	0	0
DD	DD1	EEur	PostM	StndNcrp	47	47	24	24	Cylicostephanus calicatus	89.3	8.92
DD	DD1	EEur	PostM	StndNcrp	47	47	24	24	Cylicostephanus goldi	65.9	5.97
DD	DD1	EEur	PostM	StndNcrp	47	47	24	24	Cylicostephanus hybridus	0	0
DD	DD1	EEur	PostM	StndNcrp	47	47	24	24	Cylicostephanus longibursatus	53.1	4.68
DD	DD1	EEur	PostM	StndNcrp	47	47	24	24	Cylicostephanus minutus	42.5	4.02
DD	DD1	EEur	PostM	StndNcrp	47	47	24	24	Gyalocephalus capitatus	34	4.43
DD	DD1	EEur	PostM	StndNcrp	47	47	24	24	Parapoteriostomum euproctus	14.8	0.55
DD	DD1	EEur	PostM	StndNcrp	47	47	24	24	Parapoteriostomum mettami	8.5	0.07
DD	DD1	EEur	PostM	StndNcrp	47	47	24	24	Petrovinema poculatus	21.2	2.11
DD	DD1	EEur	PostM	StndNcrp	47	47	24	24	Poteriostomum imparidentatum	6.3	0.06
DD	DD1	EEur	PostM	StndNcrp	47	47	24	24	Poteriostomum ratzii	4.2	0.02
DD	DD1	EEur	PostM	StndNcrp	47	47	24	24	Tridentoinfundibulum gobi	0	0
DD	DD1	EEur	PostM	StndNcrp	47	47	24	24	Triodontophorus brevicauda	0	0
DD	DD1	EEur	PostM	StndNcrp	47	47	24	24	Triodontophorus minor	0	0
DD	DD1	EEur	PostM	StndNcrp	47	47	24	24	Triodontophorus nipponicus	0	0
DD	DD1	EEur	PostM	StndNcrp	47	47	24	24	Triodontophorus serratus	0	0
DD	DD1	EEur	PostM	StndNcrp	47	47	24	24	Triodontophorus tenuicollis	0	0
EE	EE1	WEur	PostM	StndNcrp	55		21		Coronocyclus coronatus	85.5
EE	EE1	WEur	PostM	StndNcrp	55		21		Coronocyclus labiatus	25.5
EE	EE1	WEur	PostM	StndNcrp	55		21		Coronocyclus labratus	29.1
EE	EE1	WEur	PostM	StndNcrp	55		21		Cyathostomum alveatum	0
EE	EE1	WEur	PostM	StndNcrp	55		21		Cyathostomum catinatum	96.4
EE	EE1	WEur	PostM	StndNcrp	55		21		Cyathostomum pateratum	43.6
EE	EE1	WEur	PostM	StndNcrp	55		21		Cyathostomum tetracanthum	0
EE	EE1	WEur	PostM	StndNcrp	55		21		Cylicocyclus ashworthi	0
EE	EE1	WEur	PostM	StndNcrp	55		21		Cylicocyclus auriculatus	0
EE	EE1	WEur	PostM	StndNcrp	55		21		Cylicocyclus brevicapsulatus	5.5
EE	EE1	WEur	PostM	StndNcrp	55		21		Cylicocyclus elongatus	3.6
EE	EE1	WEur	PostM	StndNcrp	55		21		Cylicocyclus insigne	29.1
EE	EE1	WEur	PostM	StndNcrp	55		21		Cylicocyclus leptostomus	58.2
EE	EE1	WEur	PostM	StndNcrp	55		21		Cylicocyclus nassatus	94.5
EE	EE1	WEur	PostM	StndNcrp	55		21		Cylicocyclus radiatus	0
EE	EE1	WEur	PostM	StndNcrp	55		21		Cylicocyclus ultrajectinus	7.3
EE	EE1	WEur	PostM	StndNcrp	55		21		Cylicodontophorus bicoronatus	10.9
EE	EE1	WEur	PostM	StndNcrp	55		21		Cylicostephanus asymetricus	21.8
EE	EE1	WEur	PostM	StndNcrp	55		21		Cylicostephanus bidentatus	0
EE	EE1	WEur	PostM	StndNcrp	55		21		Cylicostephanus calicatus	81.8
EE	EE1	WEur	PostM	StndNcrp	55		21		Cylicostephanus goldi	96.4
EE	EE1	WEur	PostM	StndNcrp	55		21		Cylicostephanus hybridus	0
EE	EE1	WEur	PostM	StndNcrp	55		21		Cylicostephanus longibursatus	100
EE	EE1	WEur	PostM	StndNcrp	55		21		Cylicostephanus minutus	72.7
EE	EE1	WEur	PostM	StndNcrp	55		21		Gyalocephalus capitatus	18.2
EE	EE1	WEur	PostM	StndNcrp	55		21		Parapoteriostomum euproctus	12.7
EE	EE1	WEur	PostM	StndNcrp	55		21		Parapoteriostomum mettami	0
EE	EE1	WEur	PostM	StndNcrp	55		21		Petrovinema poculatus	12.7
EE	EE1	WEur	PostM	StndNcrp	55		21		Poteriostomum imparidentatum	0
EE	EE1	WEur	PostM	StndNcrp	55		21		Poteriostomum ratzii	9.09
EE	EE1	WEur	PostM	StndNcrp	55		21		Tridentoinfundibulum gobi	0
EE	EE1	WEur	PostM	StndNcrp	55		21		Triodontophorus brevicauda	0
EE	EE1	WEur	PostM	StndNcrp	55		21		Triodontophorus minor	0
EE	EE1	WEur	PostM	StndNcrp	55		21		Triodontophorus nipponicus	0
EE	EE1	WEur	PostM	StndNcrp	55		21		Triodontophorus serratus	0
EE	EE1	WEur	PostM	StndNcrp	55		21		Triodontophorus tenuicollis	0
FF	FF1	NE	ExViv	DiagDwrm	27		15		Coronocyclus coronatus	48.1
FF	FF1	NE	ExViv	DiagDwrm	27		15		Coronocyclus labiatus	55.6
FF	FF1	NE	ExViv	DiagDwrm	27		15		Coronocyclus labratus	48.1
FF	FF1	NE	ExViv	DiagDwrm	27		15		Cyathostomum alveatum	0
FF	FF1	NE	ExViv	DiagDwrm	27		15		Cyathostomum catinatum	100
FF	FF1	NE	ExViv	DiagDwrm	27		15		Cyathostomum pateratum	44
FF	FF1	NE	ExViv	DiagDwrm	27		15		Cyathostomum tetracanthum	0
FF	FF1	NE	ExViv	DiagDwrm	27		15		Cylicocyclus ashworthi	37
FF	FF1	NE	ExViv	DiagDwrm	27		15		Cylicocyclus auriculatus	0
FF	FF1	NE	ExViv	DiagDwrm	27		15		Cylicocyclus brevicapsulatus	0
FF	FF1	NE	ExViv	DiagDwrm	27		15		Cylicocyclus elongatus	0
FF	FF1	NE	ExViv	DiagDwrm	27		15		Cylicocyclus insigne	33.3
FF	FF1	NE	ExViv	DiagDwrm	27		15		Cylicocyclus leptostomus	85.2
FF	FF1	NE	ExViv	DiagDwrm	27		15		Cylicocyclus nassatus	100
FF	FF1	NE	ExViv	DiagDwrm	27		15		Cylicocyclus radiatus	0
FF	FF1	NE	ExViv	DiagDwrm	27		15		Cylicocyclus ultrajectinus	0
FF	FF1	NE	ExViv	DiagDwrm	27		15		Cylicodontophorus bicoronatus	0
FF	FF1	NE	ExViv	DiagDwrm	27		15		Cylicostephanus asymetricus	0
FF	FF1	NE	ExViv	DiagDwrm	27		15		Cylicostephanus bidentatus	0
FF	FF1	NE	ExViv	DiagDwrm	27		15		Cylicostephanus calicatus	81.5
FF	FF1	NE	ExViv	DiagDwrm	27		15		Cylicostephanus goldi	59.3
FF	FF1	NE	ExViv	DiagDwrm	27		15		Cylicostephanus hybridus	0
FF	FF1	NE	ExViv	DiagDwrm	27		15		Cylicostephanus longibursatus	96.3
FF	FF1	NE	ExViv	DiagDwrm	27		15		Cylicostephanus minutus	81.5
FF	FF1	NE	ExViv	DiagDwrm	27		15		Gyalocephalus capitatus	0
FF	FF1	NE	ExViv	DiagDwrm	27		15		Parapoteriostomum euproctus	0
FF	FF1	NE	ExViv	DiagDwrm	27		15		Parapoteriostomum mettami	7.4
FF	FF1	NE	ExViv	DiagDwrm	27		15		Petrovinema poculatus	3.7
FF	FF1	NE	ExViv	DiagDwrm	27		15		Poteriostomum imparidentatum	0
FF	FF1	NE	ExViv	DiagDwrm	27		15		Poteriostomum ratzii	0
FF	FF1	NE	ExViv	DiagDwrm	27		15		Tridentoinfundibulum gobi	0
FF	FF1	NE	ExViv	DiagDwrm	27		15		Triodontophorus brevicauda	0
FF	FF1	NE	ExViv	DiagDwrm	27		15		Triodontophorus minor	0
FF	FF1	NE	ExViv	DiagDwrm	27		15		Triodontophorus nipponicus	0
FF	FF1	NE	ExViv	DiagDwrm	27		15		Triodontophorus serratus	0
FF	FF1	NE	ExViv	DiagDwrm	27		15		Triodontophorus tenuicollis	0
GG	GG1	SAm	PostM	StndNcrp	20	20	23	23	Coronocyclus coronatus	90	5.99
GG	GG1	SAm	PostM	StndNcrp	20	20	23	23	Coronocyclus labiatus	50	0.79
GG	GG1	SAm	PostM	StndNcrp	20	20	23	23	Coronocyclus labratus	30	0.38
GG	GG1	SAm	PostM	StndNcrp	20	20	23	23	Cyathostomum alveatum	0	0
GG	GG1	SAm	PostM	StndNcrp	20	20	23	23	Cyathostomum catinatum	90	13.64
GG	GG1	SAm	PostM	StndNcrp	20	20	23	23	Cyathostomum pateratum	80	6.22
GG	GG1	SAm	PostM	StndNcrp	20	20	23	23	Cyathostomum tetracanthum	0	0
GG	GG1	SAm	PostM	StndNcrp	20	20	23	23	Cylicocyclus ashworthi	80	4.87
GG	GG1	SAm	PostM	StndNcrp	20	20	23	23	Cylicocyclus auriculatus	0	0
GG	GG1	SAm	PostM	StndNcrp	20	20	23	23	Cylicocyclus brevicapsulatus	40	0.1
GG	GG1	SAm	PostM	StndNcrp	20	20	23	23	Cylicocyclus elongatus	10	0.09
GG	GG1	SAm	PostM	StndNcrp	20	20	23	23	Cylicocyclus insigne	45	3.77
GG	GG1	SAm	PostM	StndNcrp	20	20	23	23	Cylicocyclus leptostomus	60	1.42
GG	GG1	SAm	PostM	StndNcrp	20	20	23	23	Cylicocyclus nassatus	100	18.61
GG	GG1	SAm	PostM	StndNcrp	20	20	23	23	Cylicocyclus radiatus	20	0.33
GG	GG1	SAm	PostM	StndNcrp	20	20	23	23	Cylicocyclus ultrajectinus	25	0.47
GG	GG1	SAm	PostM	StndNcrp	20	20	23	23	Cylicodontophorus bicoronatus	65	1.23
GG	GG1	SAm	PostM	StndNcrp	20	20	23	23	Cylicostephanus asymetricus	0	0
GG	GG1	SAm	PostM	StndNcrp	20	20	23	23	Cylicostephanus bidentatus	0	0
GG	GG1	SAm	PostM	StndNcrp	20	20	23	23	Cylicostephanus calicatus	80	4.9
GG	GG1	SAm	PostM	StndNcrp	20	20	23	23	Cylicostephanus goldi	95	16.36
GG	GG1	SAm	PostM	StndNcrp	20	20	23	23	Cylicostephanus hybridus	0	0
GG	GG1	SAm	PostM	StndNcrp	20	20	23	23	Cylicostephanus longibursatus	95	16.92
GG	GG1	SAm	PostM	StndNcrp	20	20	23	23	Cylicostephanus minutus	90	2.67
GG	GG1	SAm	PostM	StndNcrp	20	20	23	23	Gyalocephalus capitatus	0	0
GG	GG1	SAm	PostM	StndNcrp	20	20	23	23	Parapoteriostomum euproctus	60	0.82
GG	GG1	SAm	PostM	StndNcrp	20	20	23	23	Parapoteriostomum mettami	20	0.07
GG	GG1	SAm	PostM	StndNcrp	20	20	23	23	Petrovinema poculatus	35	0.12
GG	GG1	SAm	PostM	StndNcrp	20	20	23	23	Poteriostomum imparidentatum	25	0.13
GG	GG1	SAm	PostM	StndNcrp	20	20	23	23	Poteriostomum ratzii	25	0.11
GG	GG1	SAm	PostM	StndNcrp	20	20	23	23	Tridentoinfundibulum gobi	0	0
GG	GG1	SAm	PostM	StndNcrp	20	20	23	23	Triodontophorus brevicauda	0	0
GG	GG1	SAm	PostM	StndNcrp	20	20	23	23	Triodontophorus minor	0	0
GG	GG1	SAm	PostM	StndNcrp	20	20	23	23	Triodontophorus nipponicus	0	0
GG	GG1	SAm	PostM	StndNcrp	20	20	23	23	Triodontophorus serratus	0	0
GG	GG1	SAm	PostM	StndNcrp	20	20	23	23	Triodontophorus tenuicollis	0	0
HH	HH1	NAm	PostM	StndNcrp	55		21		Coronocyclus coronatus	80
HH	HH1	NAm	PostM	StndNcrp	55		21		Coronocyclus labiatus	12.7
HH	HH1	NAm	PostM	StndNcrp	55		21		Coronocyclus labratus	5.5
HH	HH1	NAm	PostM	StndNcrp	55		21		Cyathostomum alveatum	0
HH	HH1	NAm	PostM	StndNcrp	55		21		Cyathostomum catinatum	92.7
HH	HH1	NAm	PostM	StndNcrp	55		21		Cyathostomum pateratum	21.8
HH	HH1	NAm	PostM	StndNcrp	55		21		Cyathostomum tetracanthum	0
HH	HH1	NAm	PostM	StndNcrp	55		21		Cylicocyclus ashworthi	0
HH	HH1	NAm	PostM	StndNcrp	55		21		Cylicocyclus auriculatus	0
HH	HH1	NAm	PostM	StndNcrp	55		21		Cylicocyclus brevicapsulatus	3.6
HH	HH1	NAm	PostM	StndNcrp	55		21		Cylicocyclus elongatus	0
HH	HH1	NAm	PostM	StndNcrp	55		21		Cylicocyclus insigne	27.3
HH	HH1	NAm	PostM	StndNcrp	55		21		Cylicocyclus leptostomus	36.4
HH	HH1	NAm	PostM	StndNcrp	55		21		Cylicocyclus nassatus	85.5
HH	HH1	NAm	PostM	StndNcrp	55		21		Cylicocyclus radiatus	0
HH	HH1	NAm	PostM	StndNcrp	55		21		Cylicocyclus ultrajectinus	1.8
HH	HH1	NAm	PostM	StndNcrp	55		21		Cylicodontophorus bicoronatus	1.8
HH	HH1	NAm	PostM	StndNcrp	55		21		Cylicostephanus asymetricus	0
HH	HH1	NAm	PostM	StndNcrp	55		21		Cylicostephanus bidentatus	0
HH	HH1	NAm	PostM	StndNcrp	55		21		Cylicostephanus calicatus	63.6
HH	HH1	NAm	PostM	StndNcrp	55		21		Cylicostephanus goldi	74.5
HH	HH1	NAm	PostM	StndNcrp	55		21		Cylicostephanus hybridus	0
HH	HH1	NAm	PostM	StndNcrp	55		21		Cylicostephanus longibursatus	85.5
HH	HH1	NAm	PostM	StndNcrp	55		21		Cylicostephanus minutus	54.5
HH	HH1	NAm	PostM	StndNcrp	55		21		Gyalocephalus capitatus	5.5
HH	HH1	NAm	PostM	StndNcrp	55		21		Parapoteriostomum euproctus	1.8
HH	HH1	NAm	PostM	StndNcrp	55		21		Parapoteriostomum mettami	1.8
HH	HH1	NAm	PostM	StndNcrp	55		21		Petrovinema poculatus	3.6
HH	HH1	NAm	PostM	StndNcrp	55		21		Poteriostomum imparidentatum	1.8
HH	HH1	NAm	PostM	StndNcrp	55		21		Poteriostomum ratzii	5.5
HH	HH1	NAm	PostM	StndNcrp	55		21		Tridentoinfundibulum gobi	0
HH	HH1	NAm	PostM	StndNcrp	55		21		Triodontophorus brevicauda	0
HH	HH1	NAm	PostM	StndNcrp	55		21		Triodontophorus minor	0
HH	HH1	NAm	PostM	StndNcrp	55		21		Triodontophorus nipponicus	0
HH	HH1	NAm	PostM	StndNcrp	55		21		Triodontophorus serratus	0
HH	HH1	NAm	PostM	StndNcrp	55		21		Triodontophorus tenuicollis	0
II	II1	EEur	ExViv	DiagDwrm	48	48	21	21	Coronocyclus coronatus	66.7	1.6
II	II1	EEur	ExViv	DiagDwrm	48	48	21	21	Coronocyclus labiatus	45.8	2.7
II	II1	EEur	ExViv	DiagDwrm	48	48	21	21	Coronocyclus labratus	64.6	1.7
II	II1	EEur	ExViv	DiagDwrm	48	48	21	21	Cyathostomum alveatum	0	0
II	II1	EEur	ExViv	DiagDwrm	48	48	21	21	Cyathostomum catinatum	97.9	21.2
II	II1	EEur	ExViv	DiagDwrm	48	48	21	21	Cyathostomum pateratum	89.6	6.5
II	II1	EEur	ExViv	DiagDwrm	48	48	21	21	Cyathostomum tetracanthum	0	0
II	II1	EEur	ExViv	DiagDwrm	48	48	21	21	Cylicocyclus ashworthi	75	6.8
II	II1	EEur	ExViv	DiagDwrm	48	48	21	21	Cylicocyclus auriculatus	0	0
II	II1	EEur	ExViv	DiagDwrm	48	48	21	21	Cylicocyclus brevicapsulatus	0	0
II	II1	EEur	ExViv	DiagDwrm	48	48	21	21	Cylicocyclus elongatus	18.8	0.1
II	II1	EEur	ExViv	DiagDwrm	48	48	21	21	Cylicocyclus insigne	60.4	6.2
II	II1	EEur	ExViv	DiagDwrm	48	48	21	21	Cylicocyclus leptostomus	66.7	6.3
II	II1	EEur	ExViv	DiagDwrm	48	48	21	21	Cylicocyclus nassatus	77.1	17.8
II	II1	EEur	ExViv	DiagDwrm	48	48	21	21	Cylicocyclus radiatus	18.8	0.6
II	II1	EEur	ExViv	DiagDwrm	48	48	21	21	Cylicocyclus ultrajectinus	0	0
II	II1	EEur	ExViv	DiagDwrm	48	48	21	21	Cylicodontophorus bicoronatus	2.1	0.0039
II	II1	EEur	ExViv	DiagDwrm	48	48	21	21	Cylicostephanus asymetricus	0	0
II	II1	EEur	ExViv	DiagDwrm	48	48	21	21	Cylicostephanus bidentatus	0	0
II	II1	EEur	ExViv	DiagDwrm	48	48	21	21	Cylicostephanus calicatus	66.7	6.6
II	II1	EEur	ExViv	DiagDwrm	48	48	21	21	Cylicostephanus goldi	81.3	4.2
II	II1	EEur	ExViv	DiagDwrm	48	48	21	21	Cylicostephanus hybridus	0	0
II	II1	EEur	ExViv	DiagDwrm	48	48	21	21	Cylicostephanus longibursatus	85.4	13.7
II	II1	EEur	ExViv	DiagDwrm	48	48	21	21	Cylicostephanus minutus	72.9	2.8
II	II1	EEur	ExViv	DiagDwrm	48	48	21	21	Gyalocephalus capitatus	0	0
II	II1	EEur	ExViv	DiagDwrm	48	48	21	21	Parapoteriostomum euproctus	0	0
II	II1	EEur	ExViv	DiagDwrm	48	48	21	21	Parapoteriostomum mettami	6.3	0.1
II	II1	EEur	ExViv	DiagDwrm	48	48	21	21	Petrovinema poculatus	8.3	0.1
II	II1	EEur	ExViv	DiagDwrm	48	48	21	21	Poteriostomum imparidentatum	25	0.5
II	II1	EEur	ExViv	DiagDwrm	48	48	21	21	Poteriostomum ratzii	0	0
II	II1	EEur	ExViv	DiagDwrm	48	48	21	21	Tridentoinfundibulum gobi	0	0
II	II1	EEur	ExViv	DiagDwrm	48	48	21	21	Triodontophorus brevicauda	4.2	0.1
II	II1	EEur	ExViv	DiagDwrm	48	48	21	21	Triodontophorus minor	0	0
II	II1	EEur	ExViv	DiagDwrm	48	48	21	21	Triodontophorus nipponicus	0	0
II	II1	EEur	ExViv	DiagDwrm	48	48	21	21	Triodontophorus serratus	12.5	0.3
II	II1	EEur	ExViv	DiagDwrm	48	48	21	21	Triodontophorus tenuicollis	0	0
JJ	JJ1	EEur	PostM	StndNcrp	9	9	17	17	Coronocyclus coronatus	78	3.87096
JJ	JJ1	EEur	PostM	StndNcrp	9	9	17	17	Coronocyclus labiatus	44	0.382842
JJ	JJ1	EEur	PostM	StndNcrp	9	9	17	17	Coronocyclus labratus	44	0.382842
JJ	JJ1	EEur	PostM	StndNcrp	9	9	17	17	Cyathostomum alveatum	100	9.62209
JJ	JJ1	EEur	PostM	StndNcrp	9	9	17	17	Cyathostomum catinatum	100	34.1146
JJ	JJ1	EEur	PostM	StndNcrp	9	9	17	17	Cyathostomum pateratum	67	9.50043
JJ	JJ1	EEur	PostM	StndNcrp	9	9	17	17	Cyathostomum tetracanthum	0	0
JJ	JJ1	EEur	PostM	StndNcrp	9	9	17	17	Cylicocyclus ashworthi	0	0
JJ	JJ1	EEur	PostM	StndNcrp	9	9	17	17	Cylicocyclus auriculatus	0	0
JJ	JJ1	EEur	PostM	StndNcrp	9	9	17	17	Cylicocyclus brevicapsulatus	0	0
JJ	JJ1	EEur	PostM	StndNcrp	9	9	17	17	Cylicocyclus elongatus	0	0
JJ	JJ1	EEur	PostM	StndNcrp	9	9	17	17	Cylicocyclus insigne	67	2.45274
JJ	JJ1	EEur	PostM	StndNcrp	9	9	17	17	Cylicocyclus leptostomus	44	3.13363
JJ	JJ1	EEur	PostM	StndNcrp	9	9	17	17	Cylicocyclus nassatus	100	13.2004
JJ	JJ1	EEur	PostM	StndNcrp	9	9	17	17	Cylicocyclus radiatus	56	0.62389
JJ	JJ1	EEur	PostM	StndNcrp	9	9	17	17	Cylicocyclus ultrajectinus	0	0
JJ	JJ1	EEur	PostM	StndNcrp	9	9	17	17	Cylicodontophorus bicoronatus	0	0
JJ	JJ1	EEur	PostM	StndNcrp	9	9	17	17	Cylicostephanus asymetricus	22	0.241049
JJ	JJ1	EEur	PostM	StndNcrp	9	9	17	17	Cylicostephanus bidentatus	0	0
JJ	JJ1	EEur	PostM	StndNcrp	9	9	17	17	Cylicostephanus calicatus	78	9.24464
JJ	JJ1	EEur	PostM	StndNcrp	9	9	17	17	Cylicostephanus goldi	0	0
JJ	JJ1	EEur	PostM	StndNcrp	9	9	17	17	Cylicostephanus hybridus	11	0.0141793
JJ	JJ1	EEur	PostM	StndNcrp	9	9	17	17	Cylicostephanus longibursatus	22	0.708966
JJ	JJ1	EEur	PostM	StndNcrp	9	9	17	17	Cylicostephanus minutus	67	7.48668
JJ	JJ1	EEur	PostM	StndNcrp	9	9	17	17	Gyalocephalus capitatus	89	5.00587
JJ	JJ1	EEur	PostM	StndNcrp	9	9	17	17	Parapoteriostomum euproctus	0	0
JJ	JJ1	EEur	PostM	StndNcrp	9	9	17	17	Parapoteriostomum mettami	0	0.0141793
JJ	JJ1	EEur	PostM	StndNcrp	9	9	17	17	Petrovinema poculatus	11	0
JJ	JJ1	EEur	PostM	StndNcrp	9	9	17	17	Poteriostomum imparidentatum	0	0
JJ	JJ1	EEur	PostM	StndNcrp	9	9	17	17	Poteriostomum ratzii	0	0
JJ	JJ1	EEur	PostM	StndNcrp	9	9	17	17	Tridentoinfundibulum gobi	0	0
JJ	JJ1	EEur	PostM	StndNcrp	9	9	17	17	Triodontophorus brevicauda	0	0
JJ	JJ1	EEur	PostM	StndNcrp	9	9	17	17	Triodontophorus minor	0	0
JJ	JJ1	EEur	PostM	StndNcrp	9	9	17	17	Triodontophorus nipponicus	0	0
JJ	JJ1	EEur	PostM	StndNcrp	9	9	17	17	Triodontophorus serratus	0	0
JJ	JJ1	EEur	PostM	StndNcrp	9	9	17	17	Triodontophorus tenuicollis	0	0
KK	KK1	EEur	ExViv	DiagDwrm	6	6	17	17	Coronocyclus coronatus	66.6	0.915903
KK	KK1	EEur	ExViv	DiagDwrm	6	6	17	17	Coronocyclus labiatus	33.3	0.343464
KK	KK1	EEur	ExViv	DiagDwrm	6	6	17	17	Coronocyclus labratus	0	0
KK	KK1	EEur	ExViv	DiagDwrm	6	6	17	17	Cyathostomum alveatum	0	0
KK	KK1	EEur	ExViv	DiagDwrm	6	6	17	17	Cyathostomum catinatum	100	24.7541
KK	KK1	EEur	ExViv	DiagDwrm	6	6	17	17	Cyathostomum pateratum	0	0
KK	KK1	EEur	ExViv	DiagDwrm	6	6	17	17	Cyathostomum tetracanthum	0	0
KK	KK1	EEur	ExViv	DiagDwrm	6	6	17	17	Cylicocyclus ashworthi	100	9.83289
KK	KK1	EEur	ExViv	DiagDwrm	6	6	17	17	Cylicocyclus auriculatus	0	0
KK	KK1	EEur	ExViv	DiagDwrm	6	6	17	17	Cylicocyclus brevicapsulatus	0	0
KK	KK1	EEur	ExViv	DiagDwrm	6	6	17	17	Cylicocyclus elongatus	0	0
KK	KK1	EEur	ExViv	DiagDwrm	6	6	17	17	Cylicocyclus insigne	33.3	0.228976
KK	KK1	EEur	ExViv	DiagDwrm	6	6	17	17	Cylicocyclus leptostomus	66.6	6.5487
KK	KK1	EEur	ExViv	DiagDwrm	6	6	17	17	Cylicocyclus nassatus	100	18.0155
KK	KK1	EEur	ExViv	DiagDwrm	6	6	17	17	Cylicocyclus radiatus	0	0
KK	KK1	EEur	ExViv	DiagDwrm	6	6	17	17	Cylicocyclus ultrajectinus	16.6	0.57072
KK	KK1	EEur	ExViv	DiagDwrm	6	6	17	17	Cylicodontophorus bicoronatus	0	0
KK	KK1	EEur	ExViv	DiagDwrm	6	6	17	17	Cylicostephanus asymetricus	0	0
KK	KK1	EEur	ExViv	DiagDwrm	6	6	17	17	Cylicostephanus bidentatus	16.6	0.114144
KK	KK1	EEur	ExViv	DiagDwrm	6	6	17	17	Cylicostephanus calicatus	100	0.137523
KK	KK1	EEur	ExViv	DiagDwrm	6	6	17	17	Cylicostephanus goldi	50	2.06284
KK	KK1	EEur	ExViv	DiagDwrm	6	6	17	17	Cylicostephanus hybridus	0	0
KK	KK1	EEur	ExViv	DiagDwrm	6	6	17	17	Cylicostephanus longibursatus	100	15.9527
KK	KK1	EEur	ExViv	DiagDwrm	6	6	17	17	Cylicostephanus minutus	100	19.3907
KK	KK1	EEur	ExViv	DiagDwrm	6	6	17	17	Gyalocephalus capitatus	50	0.44695
KK	KK1	EEur	ExViv	DiagDwrm	6	6	17	17	Parapoteriostomum euproctus	0	0
KK	KK1	EEur	ExViv	DiagDwrm	6	6	17	17	Parapoteriostomum mettami	16.6	0.114144
KK	KK1	EEur	ExViv	DiagDwrm	6	6	17	17	Petrovinema poculatus	0	0
KK	KK1	EEur	ExViv	DiagDwrm	6	6	17	17	Poteriostomum imparidentatum	0	0
KK	KK1	EEur	ExViv	DiagDwrm	6	6	17	17	Poteriostomum ratzii	16.6	0.114144
KK	KK1	EEur	ExViv	DiagDwrm	6	6	17	17	Tridentoinfundibulum gobi	0	0
KK	KK1	EEur	ExViv	DiagDwrm	6	6	17	17	Triodontophorus brevicauda	0	0
KK	KK1	EEur	ExViv	DiagDwrm	6	6	17	17	Triodontophorus minor	0	0
KK	KK1	EEur	ExViv	DiagDwrm	6	6	17	17	Triodontophorus nipponicus	0	0
KK	KK1	EEur	ExViv	DiagDwrm	6	6	17	17	Triodontophorus serratus	16.6	0.456576
KK	KK1	EEur	ExViv	DiagDwrm	6	6	17	17	Triodontophorus tenuicollis	0	0
LL	LL1	NAm	PostM	StndNcrp	5	5	15	15	Coronocyclus coronatus	100	1.39
LL	LL1	NAm	PostM	StndNcrp	5	5	15	15	Coronocyclus labiatus	80	0.24
LL	LL1	NAm	PostM	StndNcrp	5	5	15	15	Coronocyclus labratus	0	0
LL	LL1	NAm	PostM	StndNcrp	5	5	15	15	Cyathostomum alveatum	0	0
LL	LL1	NAm	PostM	StndNcrp	5	5	15	15	Cyathostomum catinatum	100	16.17
LL	LL1	NAm	PostM	StndNcrp	5	5	15	15	Cyathostomum pateratum	0	0
LL	LL1	NAm	PostM	StndNcrp	5	5	15	15	Cyathostomum tetracanthum	0	0
LL	LL1	NAm	PostM	StndNcrp	5	5	15	15	Cylicocyclus ashworthi	0	0
LL	LL1	NAm	PostM	StndNcrp	5	5	15	15	Cylicocyclus auriculatus	0	0
LL	LL1	NAm	PostM	StndNcrp	5	5	15	15	Cylicocyclus brevicapsulatus	0	0
LL	LL1	NAm	PostM	StndNcrp	5	5	15	15	Cylicocyclus elongatus	0	0
LL	LL1	NAm	PostM	StndNcrp	5	5	15	15	Cylicocyclus insigne	60	2.35
LL	LL1	NAm	PostM	StndNcrp	5	5	15	15	Cylicocyclus leptostomus	100	6.84
LL	LL1	NAm	PostM	StndNcrp	5	5	15	15	Cylicocyclus nassatus	100	37
LL	LL1	NAm	PostM	StndNcrp	5	5	15	15	Cylicocyclus radiatus	0	0
LL	LL1	NAm	PostM	StndNcrp	5	5	15	15	Cylicocyclus ultrajectinus	0	0
LL	LL1	NAm	PostM	StndNcrp	5	5	15	15	Cylicodontophorus bicoronatus	20	0.07
LL	LL1	NAm	PostM	StndNcrp	5	5	15	15	Cylicostephanus asymetricus	0	0
LL	LL1	NAm	PostM	StndNcrp	5	5	15	15	Cylicostephanus bidentatus	0	0
LL	LL1	NAm	PostM	StndNcrp	5	5	15	15	Cylicostephanus calicatus	100	7.23
LL	LL1	NAm	PostM	StndNcrp	5	5	15	15	Cylicostephanus goldi	100	3.2
LL	LL1	NAm	PostM	StndNcrp	5	5	15	15	Cylicostephanus hybridus	0	0
LL	LL1	NAm	PostM	StndNcrp	5	5	15	15	Cylicostephanus longibursatus	100	14.32
LL	LL1	NAm	PostM	StndNcrp	5	5	15	15	Cylicostephanus minutus	100	10.47
LL	LL1	NAm	PostM	StndNcrp	5	5	15	15	Gyalocephalus capitatus	0	0
LL	LL1	NAm	PostM	StndNcrp	5	5	15	15	Parapoteriostomum euproctus	0	0
LL	LL1	NAm	PostM	StndNcrp	5	5	15	15	Parapoteriostomum mettami	0	0
LL	LL1	NAm	PostM	StndNcrp	5	5	15	15	Petrovinema poculatus	60	0.09
LL	LL1	NAm	PostM	StndNcrp	5	5	15	15	Poteriostomum imparidentatum	80	0.47
LL	LL1	NAm	PostM	StndNcrp	5	5	15	15	Poteriostomum ratzii	20	0.07
LL	LL1	NAm	PostM	StndNcrp	5	5	15	15	Tridentoinfundibulum gobi	0	0
LL	LL1	NAm	PostM	StndNcrp	5	5	15	15	Triodontophorus brevicauda	0	0
LL	LL1	NAm	PostM	StndNcrp	5	5	15	15	Triodontophorus minor	0	0
LL	LL1	NAm	PostM	StndNcrp	5	5	15	15	Triodontophorus nipponicus	0	0
LL	LL1	NAm	PostM	StndNcrp	5	5	15	15	Triodontophorus serratus	40	0.09
LL	LL1	NAm	PostM	StndNcrp	5	5	15	15	Triodontophorus tenuicollis	0	0
MM	MM1	NAm	PostM	StndNcrp	37	37	25	25	Coronocyclus coronatus	81.1	2.2
MM	MM1	NAm	PostM	StndNcrp	37	37	25	25	Coronocyclus labiatus	59.5	1
MM	MM1	NAm	PostM	StndNcrp	37	37	25	25	Coronocyclus labratus	56.8	0.9
MM	MM1	NAm	PostM	StndNcrp	37	37	25	25	Cyathostomum alveatum	0	0
MM	MM1	NAm	PostM	StndNcrp	37	37	25	25	Cyathostomum catinatum	97.3	17.3
MM	MM1	NAm	PostM	StndNcrp	37	37	25	25	Cyathostomum pateratum	62.1	1.9
MM	MM1	NAm	PostM	StndNcrp	37	37	25	25	Cyathostomum tetracanthum	0	0
MM	MM1	NAm	PostM	StndNcrp	37	37	25	25	Cylicocyclus ashworthi	83.8	7.1
MM	MM1	NAm	PostM	StndNcrp	37	37	25	25	Cylicocyclus auriculatus	0	0
MM	MM1	NAm	PostM	StndNcrp	37	37	25	25	Cylicocyclus brevicapsulatus	0	0
MM	MM1	NAm	PostM	StndNcrp	37	37	25	25	Cylicocyclus elongatus	29.7	0.2
MM	MM1	NAm	PostM	StndNcrp	37	37	25	25	Cylicocyclus insigne	81.1	3.1
MM	MM1	NAm	PostM	StndNcrp	37	37	25	25	Cylicocyclus leptostomus	97.3	7.5
MM	MM1	NAm	PostM	StndNcrp	37	37	25	25	Cylicocyclus nassatus	94.6	15.2
MM	MM1	NAm	PostM	StndNcrp	37	37	25	25	Cylicocyclus radiatus	29.7	0.3
MM	MM1	NAm	PostM	StndNcrp	37	37	25	25	Cylicocyclus ultrajectinus	16.2	0.1
MM	MM1	NAm	PostM	StndNcrp	37	37	25	25	Cylicodontophorus bicoronatus	35.1	0.2
MM	MM1	NAm	PostM	StndNcrp	37	37	25	25	Cylicostephanus asymetricus	0	0
MM	MM1	NAm	PostM	StndNcrp	37	37	25	25	Cylicostephanus bidentatus	0	0
MM	MM1	NAm	PostM	StndNcrp	37	37	25	25	Cylicostephanus calicatus	83.8	2.2
MM	MM1	NAm	PostM	StndNcrp	37	37	25	25	Cylicostephanus goldi	91.9	4.8
MM	MM1	NAm	PostM	StndNcrp	37	37	25	25	Cylicostephanus hybridus	0	0
MM	MM1	NAm	PostM	StndNcrp	37	37	25	25	Cylicostephanus longibursatus	100	18
MM	MM1	NAm	PostM	StndNcrp	37	37	25	25	Cylicostephanus minutus	100	16
MM	MM1	NAm	PostM	StndNcrp	37	37	25	25	Gyalocephalus capitatus	29.7	0.1
MM	MM1	NAm	PostM	StndNcrp	37	37	25	25	Parapoteriostomum euproctus	16.2	0.2
MM	MM1	NAm	PostM	StndNcrp	37	37	25	25	Parapoteriostomum mettami	0	0
MM	MM1	NAm	PostM	StndNcrp	37	37	25	25	Petrovinema poculatus	48.6	0.8
MM	MM1	NAm	PostM	StndNcrp	37	37	25	25	Poteriostomum imparidentatum	27	0.1
MM	MM1	NAm	PostM	StndNcrp	37	37	25	25	Poteriostomum ratzii	18.9	0.1
MM	MM1	NAm	PostM	StndNcrp	37	37	25	25	Tridentoinfundibulum gobi	0	0
MM	MM1	NAm	PostM	StndNcrp	37	37	25	25	Triodontophorus brevicauda	45.9	0.2
MM	MM1	NAm	PostM	StndNcrp	37	37	25	25	Triodontophorus minor	0	0
MM	MM1	NAm	PostM	StndNcrp	37	37	25	25	Triodontophorus nipponicus	0	0
MM	MM1	NAm	PostM	StndNcrp	37	37	25	25	Triodontophorus serratus	43.2	0.2
MM	MM1	NAm	PostM	StndNcrp	37	37	25	25	Triodontophorus tenuicollis	37.8	0.3

## Sheet: Definitions
Term	Definition
PubID	Origin publication identifier: C-MM. See 'Pub and DatSet ID references' sheet for assignments
DatSetID	Dataset identifiers: A1-MM1 to identify mutliple datasets within single publications see Pub and DatSet ID references sheet for assignments
Region	Geographical region of publication/study: North America (NAm); South America (SAm); Southern Africa (SAfr), Western Europe (WEur); Northern Europe (NEur); Eastern Europe (EEur); Oceania (Ocea)
Method	Specimen collection method: Standard necropsy (StndNcrp) cyathostomin collection post mortem; Critical test (CrtclT) cyathostomin collection from post-treatment feces and necropsy; Diagnostic deworming (DiagDwrm) cyathostomin collection from post-treatment feces without necropsy
HostNPrev	Prevalence N: number of hosts used to calculate prevalence
HostNRelA	Relative abundance N: number of hosts used to calculate relative abundance
SpecNPrev	Number of species reported and used in prevalence calculations
SpecNRelA	Number of species reported and used in relative abundance calculations
Species	List of cyathostomin species reported
Prev	Mean prevalence (%) per species for each dataset with prevalence reported
RelA	Mean relative abundance (%) per species for each dataset with RA reported

## Sheet: Pub & DatSet ID references
Publication full reference	Publication ID	Dataset ID
Boxell, A.C., Gibson, K.T., Hobbs, R.P., Thompson, R.C.A., 2004. Occurrence of gastrointestinal parasites in horses in metropolitan Perth, Western Australia. Aust. Vet. J. 82, 91-95.	C	C1
Bucknell, D.G., Gasser, R.B., Beveridge, I., 1995. The prevalence and epidemiology of gastrointestinal parasites of horses in Victoria, Australia. Int. J. Parasitol. 25, 711-724.	D	D1
Chapman, M.R., French, D.D., Klei, T.R., 2002. Gastrointestinal helminths of ponies in Louisiana: A comparison of species currently prevalent with those present 20 years ago. J. Parasit. 88, 1130-1134.	E	E1
Chapman, M.R., Kearney, M.T., Klei, T.R., 2003. Equine cyathostomin populations: accuracy of species composition estimations. Vet. Parasitol. 116, 15-21.	F	F1
Collobert-Laugier, C., Hoste, H., Sevin, C., Dorchies, P., 2002. Prevalence, abundance and site distribution of equine small strongyles in Normandy, France. Vet. Par. 110, 77-83.	G	G1
Drudge, J.H., Lyons, E.T., Tolliver, S.C., 1975. Critical tests of suspension, paste, and pellet formulations of cambendazole in the horse. Am. J. Vet. Res. 36, 435-439.	H	H1
Drudge, J.H., Lyons, E.T., Tolliver, S.C., 1979. Benzimidazole resistance of equine strongyles-Critical tests of six compounds against Population B. Am. J. Vet. Res. 40, 590-594.	I	I1
Drudge, J.H., Lyons, E.T., Swerczek, T.W., Tolliver, S.C., 1983. Cambendazole for strongyle control in a pony band: selection of a drug-resistant population of small strongyle and teratologic implications. Am. J. Vet. Res. 44, 110-114.	J	J1
Eysker, M., Jansen, J., Mirck, M.H., 1986. Control of strongylosis in horses by alternate grazing of horses and sheep and some other aspects of the epidemiology of Strongylidae infections. Vet. Parasitol. 19, 103-115.	K	K1
	K	K2
	K	K3
Gawor, J.J., 1995. The prevalence and abundance of internal parasites in working horses autopsied in Poland. Vet. Par. 58, 99-108.	L	L1
Krecek, R.C., Reinecke, R.K., Horak, I.G., 1989. Internal parasites of horses on mixed grassveld and bushveld in Transvaal, Republic of South Africa. Vet. Par. 34, 135-143.	M	M1
Kuzmina, T.A., Kornas, S., Basiaga, M., Kharchenko, V.A., Vyniarska, A., 2011. Biodiversity of strongylids (Nematoda: Strongylidae) communities in domestic horses from Poland and Ukraine. Helminthol. 48, 77-84.	N	N1
	N	N2
Kuzmina, T.A., 2012. Analysis of regional peculiarities of strongylid (Nematoda, Strongylidae) biodiversity in domestic horses in Ukraine. [in Russian] Vestn. Zool. 46, e7-e15.	O	O1
Kuzmina, T.A., Dzeverin, I., Kharchenko, V.A., 2016. Strongylids in domestic horses: Influence of horse age, breed and deworming programs on the strongyle parasite community. Vet. Parasitol. 227, 56-63.	P	P1
	P	P2
	P	P3
	P	P4
	P	P5
Kuzmina, T.A., Kharchenko, V.A., Starovir, G.M., Dvojnos, G.M., 2005. Analysis of the strongylid nematodes (Nematoda: Strongylidae) community after deworming of brood horses in Ukraine. Vet. Parasitol. 131, 283-290.	Q	Q1
Kuzmina, T.A., Kharchenko, V.A., Zvegintsova, N.S., 2007. Comparative study of the intestinal strongylid communities of Equidae in the Askania-Nova biosphere reserve, Ukraine. Helminthol. 44, 62-69.	R	R1
Kuzmina, T.A., Kharchenko, V.O., 2008. Anthelmintic resistance in cyathostomins of brood horses in Ukraine and influence of anthelmintic treatments on strongylid community structure. Vet. Par. 154, 277-288.	S	S1
	S	S2
	S	S3
	S	S4
	S	S5
	S	S6
	S	S7
Love, S., Duncan, J.L., 1992. The development of naturally acquired cyathostome infection in ponies. Vet. Par. 44, 127-142.	T	T1
	T	T2
Lyons, E.T., 2003. Population-S benzimidazole- and tetrahydropyrimidine-resistant small strongyles in a pony herd in Kentucky (1977-1999): effects of anthelmintic treatment on the parasites as determined in critical tests. Parasitol. Res. 91, 407-411.	U	U1
Lyons, E.T., Tolliver, S.C., Drudge, J.H., 1983. Critical tests in equids with fenbendazole alone or combined with piperazine: particular reference to activity on benzimidazole-resistant small strongyles. Vet. Par. 12, 91-98.	V	V1
Lyons, E.T., Tolliver, S.C., Drudge, J.H., 1983. Critical tests in equids with fenbendazole alone or combined with piperazine: particular reference to activity on benzimidazole-resistant small strongyles. Vet. Par. 12, 91-98. & Drudge, J.H., Tolliver, S.C., Lyons, E.T., 1984. Benzimidazole resistance of equine strongyles: critical tests of several classes of compounds against population B strongy…	W	W1
Lyons, E.T., Tolliver, S.C., Drudge, J.H., Granstrom, D.E., Stamper, S., Collins, S.S., 1991. Transmission of some internal parasites in horses born in 1989 on a farm in Central Kentucky. J. Helminthol. Soc. W. 58, 213-219.	X	X1
Lyons, E.T., Drudge, J.H., Tolliver, S.C., Granstrom, D.E., Stamper, S., 1992. Evaluation of exclusive use of ivermectin vs alteration of antiparasitic compounds for control of internal parasites of horses. Am. J. Vet. Res. 53, 97-104.	Y	Y1
Lyons, E.T., Tolliver, S.C., Collins, S.S., Drudge, J.H., Granstrom, D.E., 1997. Transmission of some species of internal parasites in horses born in 1993, 1994, and 1995 on the same pasture on a farm in Central Kentucky. Vet. Par. 70, 225-240.	Z	Z1
Lyons, E.T., Tolliver, S.C., Collins, S.S., Drudge, J.H., 2001a. Transmission of endoparasites in horse foals born on the same pasture on a farm in Central Kentucky (1996-1999). Vet. Par. 97, 113-121.	AA	AA1
Lyons, E.T., Tolliver, S.S., Collins, S.S., 2007. Study (1991-2001) of drug-resistant Population B small strongyles in critical tests in horses in Kentucky at the termination of a 40-year investigation. Parasitol. Res. 101, 689-701.	BB	BB1
Lyons, E.T., Kuzmina, T.A., Tolliver, S.C., Collins, S.S., 2011. Observations on the development of natural infection and species composition of small strongyles in young equids in Kentucky. Parasitol. Res. 109, 1529-1535.	CC	CC1
Morariu, S., Mederle, N., Badea, C., Darabus, G., Ferrari, N., Ganchi, C., 2016. The prevalence, abundance and distribution of cyathostomins (small strongyles) in horses from Western Romania. Vet. Par. 223, 205-209.	DD	DD1
Ogbourne, O.P., 1976. The prevalence, relative abundance and site distribution of nematodes of the subfamily Cyathostominae in horses killed in Britain. J. Helminthol. 50, 203-214.	EE	EE1
Osterman Lind, E., et al., 2003. Expulsion of small strongyle nematodes (cyathostomin spp) following deworming of horses on a stud farm in Sweden. Vet. Par. 115, 289-299.	FF	FF1
Pereira, J.R., da Silva Vianna, S.S., 2008. Ecological aspects of small strongylids in the Paraiba Valley Region, State of Sao Paulo, Brazil. Cienc. Rural., 38, 2264-2270.	GG	GG1
Reinemeyer, C.R., Smith, S.A., Herd, R.P., 1984. The prevalence and intensity of internal parasites of horses in the U.S.A. Vet. Par. 15, 75-83.	HH	HH1
Salle, G., Kornas, S., Basiaga, M., 2018, Equine strongyle communities are constrained by sex and species dispersal-fecundity trade-off. Parasites and Vectors. 11: 279.	II	II1
Schankova, S., Marsalek, M., Wagnerova, P., Langrova, I., Starostova, L., Stupka, R., Navratil, J., Brozova, A., Kedrnacova, M., Jankovska, I., Vadlejch, J., Cadkova, Z., 2015. Cyathostominae distribution in experimentally infected ponies. Helminthol. 52, 134-138.	JJ	JJ1
Slivinska, K., Dvojnos, G., Kopij, G., 2006. Helminth fauna of sympatric Przewalski’s Equus przewalskii Poljakov, 1881 and domestic horses E. caballus L. in the Chernobyl exclusion zone, Ukraine. Helminthol. 43, 27-32.	KK	KK1
Tolliver, S.C., Lyons, E.T., Nielsen, M.K., Bellaw, J.L., 2015. Transmission of some species of internal parasites in horse foals born in 2013 in the same pasture on a farm in Central Kentucky. Helminthol. 52, 211-218.	LL	LL1
Torbert, B.J., Klei, T.R., Lichtenfels, J.R., Chapman, M.R., 1986. A survey in Louisiana of intestinal helminths of ponies with little exposure to anthelmintics. J. Parasit. 72, 926-930.	MM	MM1
